# Supplementary material for: Differential plant cell responses to Acidovorax citrulli T3SS and T6SS reveal an effective strategy for controlling plant-associated pathogens
Source: mBio. 2023 Jun 8;14(4):e00459-23. doi: 10.1128/mbio.00459-23 (PMC10470598; doi:10.1128/mbio.00459-23)
Supplement: TABLE S1 — Differentially expressed genes in the ∆tssM infiltrated sample compared to the WT infiltrated sample. [file mbio.00459-23-s0009.xlsx]

## Sheet: Sheet1
Table S1. Differentially expressed genes in the ∆tssM infiltrated sample compared to the WT infiltrated sample
gene_id	dT6SS_1	dT6SS_2	dT6SS_3	WT_1	WT_2	WT_3	dT6SS	WT	log2FoldChange	pvalue	padj	gene_chr	gene_start	gene_end	gene_strand	gene_length	tf_family	gene_description
Cla97C08G160860	56.8725	66.04	62.6227	383.821	186.103	43.3872	61.8451	204.437	-1.72555	0.00569262	0.250222	Cla97Chr08	27551034	27552324	-	1119	zf-MYND	- && Q9FYF9.1 RecName: Full=F-box protein At1g67340 && PF01753:MYND finger
Cla97C08G149340	81.3865	96.3084	52.6394	260.998	74.0057	130.162	76.7781	155.055	-1.01565	0.0454514	0.554613	Cla97Chr08	17702443	17703225	-	783	zf-Dof	- && P68349.1 RecName: Full=Dof zinc finger protein DOF1.2; Short=AtDOF1.2 && PF02701:Dof domain, zinc finger
Cla97C01G022650	13.7278	22.9306	7.2606	33.5843	56.5926	21.1645	14.6397	37.1138	-1.3411	0.0452476	0.554493	Cla97Chr01	34348432	34349217	-	786	zf-Dof	- && O82155.1 RecName: Full=Dof zinc finger protein DOF1.7; Short=AtDOF1.7 && PF02701:Dof domain, zinc finger
Cla97C04G074980	17.6501	9.17223	11.7985	43.1798	38.0912	35.9796	12.8736	39.0835	-1.60649	0.00394109	0.221127	Cla97Chr04	22579134	22580650	-	813	zf-Dof	- && Q9M2U1.2 RecName: Full=Dof zinc finger protein DOF3.6; Short=AtDOF3.6; AltName: Full=OBF-binding protein 3 && PF02701:Dof domain, zinc finger
Cla97C01G006240	65.6976	87.1361	63.5303	214.94	168.69	92.0655	72.1213	158.565	-1.13717	0.00632389	0.26334	Cla97Chr01	6118128	6120926	+	1050	zf-CCCH	- && Q9C9F5.1 RecName: Full=Zinc finger CCCH domain-containing protein 15; Short=AtC3H15 && PF00642:Zinc finger C-x8-C-x5-C-x3-H type (and similar)
Cla97C05G096260	253.965	700.758	474.662	1960.36	1110.09	412.707	476.462	1161.05	-1.285	0.0165613	0.389517	Cla97Chr05	24895894	24897102	+	837	zf-B_box	- && Q1G3I2.1 RecName: Full=B-box domain protein 30; Short=AtBBX30; AltName: Full=Microprotein 1A && PF00643:B-box zinc finger
Cla97C02G028150	636.384	163.266	193.313	254.281	880.451	1405.32	330.988	846.685	-1.35523	0.0298571	0.481593	Cla97Chr02	1650134	1650535	+	402	zf-B_box	- && Q1G3I2.1 RecName: Full=B-box domain protein 30; Short=AtBBX30; AltName: Full=Microprotein 1A && PF00643:B-box zinc finger
Cla97C10G197410	404.972	541.161	421.115	583.407	952.28	1294.21	455.749	943.298	-1.04918	0.00275366	0.192875	Cla97Chr10	27222626	27223304	+	585	zf-AN1	- && Q67YE6.2 RecName: Full=Zinc finger AN1 domain-containing stress-associated protein 12; Short=AtSAP12 && PF01428:AN1-like Zinc finger
Cla97C02G048280	9837.96	5704.21	4600.5	14139	10060.4	21164.5	6714.22	15121.3	-1.17131	0.00259966	0.188696	Cla97Chr02	35852275	35852760	-	486	zf-A20	- && Q9ZNU9.1 RecName: Full=Zinc finger A20 and AN1 domain-containing stress-associated protein 3; Short=AtSAP3 && PF01754:A20-like zinc finger|PF01428:AN1-like Zinc finger
Cla97C07G128960	362.807	398.075	325.819	48.9371	107.744	264.556	362.234	140.412	1.36822	0.00929024	0.310407	Cla97Chr07	647391	649104	+	1026	WRKY	- && O04336.1 RecName: Full=Probable WRKY transcription factor 21; AltName: Full=WRKY DNA-binding protein 21 && PF03106:WRKY DNA -binding domain|PF10533:Plant zinc cluster domain
Cla97C10G195800	2205.28	2411.38	2419.59	10176	2738.21	4004.32	2345.42	5639.53	-1.26578	0.00480951	0.238426	Cla97Chr10	25351086	25352518	-	942	WRKY	- && Q9SAH7.1 RecName: Full=Probable WRKY transcription factor 40; AltName: Full=WRKY DNA-binding protein 40 && PF03106:WRKY DNA -binding domain
Cla97C05G081530	7.84448	2.75167	1.81515	30.7057	10.8832	14.8151	4.1371	18.8013	-2.19805	0.0175875	0.397253	Cla97Chr05	1208513	1209382	-	540	WRKY	- && Q8VWQ4.1 RecName: Full=Probable WRKY transcription factor 56; AltName: Full=WRKY DNA-binding protein 56 && PF03106:WRKY DNA -binding domain
Cla97C09G168100	100.998	118.322	186.96	332.964	208.957	792.61	135.427	444.844	-1.71535	0.000597664	0.095337	Cla97Chr09	4665029	4673248	-	1920	WGR	- && O50017.1 RecName: Full=Poly [ADP-ribose] polymerase 2; Short=PARP-2; AltName: Full=NAD(+) ADP-ribosyltransferase 2; Short=ADPRT-2; AltName: Full=Poly[ADP-ribose] synthase 2 && PF05406:WGR domain|PF00644:Poly(ADP-ribose) polymerase catalytic domain|PF02877:Poly(ADP-ribose) polymerase, regulatory domain|PF02037:SAP domain
Cla97C09G173630	51.9697	55.0334	56.2697	24.9483	10.8832	15.8734	54.4242	17.235	1.65181	0.00133274	0.133816	Cla97Chr09	10207830	10212268	+	1350	WD40	- && F4IH25.1 RecName: Full=Ribosome biogenesis protein BOP1 homolog; AltName: Full=Pescadillo-interacting protein 1; Short=AtPEIP1; AltName: Full=Protein BLOCK OF CELL PROLIFERATION 1 && PF08145:BOP1NT (NUC169) domain|PF00400:WD domain, G-beta repeat
Cla97C08G148400	7.84448	18.3445	38.1182	2.87865	1.08832	3.17467	21.4357	2.38055	3.16466	0.00172477	0.157217	Cla97Chr08	16448112	16449306	+	687	Usp	- && - && PF00582:Universal stress protein family
Cla97C04G078420	64.717	21.0961	33.5803	13.4337	10.8832	21.1645	39.7978	15.1605	1.39087	0.0307828	0.485658	Cla97Chr04	25944965	25945963	-	681	Usp	- && - && PF00582:Universal stress protein family
Cla97C01G017630	124.531	105.481	58.9924	305.137	323.231	147.093	96.3347	258.487	-1.42491	0.00105123	0.119904	Cla97Chr01	31113632	31115056	-	1425	UDPGT	- && Q940V3.1 RecName: Full=UDP-glycosyltransferase 91A1 && PF00201:UDP-glucoronosyl and UDP-glucosyl transferase
Cla97C03G064080	170.618	99.06	101.648	50.8562	56.5926	74.0757	123.775	60.5082	1.03254	0.0100054	0.320239	Cla97Chr03	27116554	27124449	-	3408	U-box	- && D1FP53.1 RecName: Full=Putative E3 ubiquitin-protein ligase LIN; Short=MtLIN && PF04564:U-box domain
Cla97C10G201270	98.0561	104.563	118.892	449.07	116.45	143.919	107.171	236.48	-1.14277	0.0266577	0.4637	Cla97Chr10	31331991	31333208	-	1218	U-box	- && Q84TG3.1 RecName: Full=E3 ubiquitin-protein ligase PUB23; AltName: Full=Plant U-box protein 23; AltName: Full=U-box domain-containing protein 23 && PF04564:U-box domain
Cla97C02G048520	374.574	298.097	487.368	2135.96	343.909	725.942	386.68	1068.6	-1.46673	0.00834216	0.298985	Cla97Chr02	36050242	36051477	-	1236	U-box	- && Q9SVC6.1 RecName: Full=E3 ubiquitin-protein ligase PUB22; AltName: Full=Plant U-box protein 22; AltName: Full=U-box domain-containing protein 22 && PF04564:U-box domain
Cla97C08G145640	46.0863	41.275	69.8833	17.2719	27.208	7.40757	52.4149	17.2958	1.6017	0.00717846	0.281168	Cla97Chr08	2629610	2631615	+	1299	TIR	- && Q40392.1 RecName: Full=TMV resistance protein N && PF00931:NB-ARC domain|PF01582:TIR domain
Cla97C02G041960	60.7948	85.3017	98.0181	48.9371	45.7094	23.2809	81.3715	39.3092	1.0489	0.0226848	0.440572	Cla97Chr02	29769074	29769693	-	471	TIR	- && F4JNA9.1 RecName: Full=Disease resistance protein RPP4; AltName: Full=Protein CHILLING-SENSITIVE 2; AltName: Full=Protein RECOGNITION OF PERONOSPORA PARASITICA 4 && PF01582:TIR domain
Cla97C04G077510	5.88336	40.3578	108.909	17.2719	2.17664	2.11645	51.7167	7.18834	2.83521	0.00647354	0.266209	Cla97Chr04	25079262	25080123	+	750	Thaumatin	- && P50699.2 RecName: Full=Thaumatin-like protein; Flags: Precursor && PF00314:Thaumatin family
Cla97C10G185250	1012.92	1810.6	1542.88	3352.67	6522.3	2982.08	1455.46	4285.68	-1.55794	4.55884e-05	0.02147	Cla97Chr10	670608	672764	-	978	Thaumatin	- && O80327.1 RecName: Full=Thaumatin-like protein 1; Flags: Precursor && PF00314:Thaumatin family
Cla97C01G019800	71.5809	176.107	54.4545	577.65	282.963	128.045	100.714	329.553	-1.71045	0.00358719	0.212545	Cla97Chr01	32708277	32709862	+	972	Thaumatin	- && O80327.1 RecName: Full=Thaumatin-like protein 1; Flags: Precursor && PF00314:Thaumatin family
Cla97C08G158940	7.84448	15.5928	7.2606	47.018	48.9744	14.8151	10.2326	36.9359	-1.85111	0.0087066	0.304331	Cla97Chr08	26151670	26152550	-	732	Thaumatin	- && P28493.1 RecName: Full=Pathogenesis-related protein 5; Short=PR-5; Flags: Precursor && PF00314:Thaumatin family
Cla97C03G060170	1496.34	896.126	1422.17	421.243	485.391	843.405	1271.54	583.346	1.12431	0.00196706	0.168646	Cla97Chr03	10839684	10843827	+	1977	Sulfate_transp	- && Q9FEP7.1 RecName: Full=Sulfate transporter 1.3 && PF01740:STAS domain|PF00916:Sulfate permease family
Cla97C09G164340	567.745	652.145	316.744	2256.87	1154.71	295.245	512.211	1235.61	-1.27058	0.029022	0.479157	Cla97Chr09	1871282	1875009	-	1983	Sulfate_transp	- && Q9LW86.1 RecName: Full=Probable sulfate transporter 3.4 && PF01740:STAS domain|PF00916:Sulfate permease family
Cla97C11G208870	23.5335	46.7784	27.2273	41.2607	101.214	70.901	32.513	71.1252	-1.12625	0.0309409	0.485703	Cla97Chr11	2477430	2480409	+	1566	Sugar_tr	- && Q8VZ80.2 RecName: Full=Polyol transporter 5; AltName: Full=Protein POLYOL TRANSPORTER 5; Short=AtPLT5; AltName: Full=Sugar-proton symporter PLT5 && PF00083:Sugar (and other) transporter
Cla97C06G118310	21.5723	21.0961	18.1515	52.7753	50.0627	40.2125	20.2733	47.6835	-1.23521	0.00925569	0.309776	Cla97Chr06	12029342	12030994	-	1443	Sugar_tr	- && Q8GXR2.2 RecName: Full=Probable polyol transporter 6 && PF00083:Sugar (and other) transporter
Cla97C08G150300	18.6307	42.1922	34.4879	93.0765	69.6525	37.0379	31.7702	66.5889	-1.06708	0.0470031	0.562693	Cla97Chr08	18726542	18733528	-	2202	START	- && F4JSE7.1 RecName: Full=Protein ENHANCED DISEASE RESISTANCE 2 && PF00169:PH domain|PF07059:Protein of unknown function (DUF1336)|PF01852:START domain
Cla97C03G054980	0	0	0	1.9191	1.08832	9.52402	0	4.17715	-4.60161	0.0476635	1	Cla97Chr03	3983745	3987333	+	609	SRF-TF	- && Q6EU39.1 RecName: Full=MADS-box transcription factor 6; AltName: Full=OsMADS6; AltName: Full=Protein MOSAIC FLORAL ORGANS 1 && PF00319:SRF-type transcription factor (DNA-binding and dimerisation domain)|PF01486:K-box region
Cla97C11G223400	33.3391	44.9439	34.4879	102.672	93.5955	68.7846	37.5903	88.3507	-1.23293	0.00225662	0.178953	Cla97Chr11	29243376	29244467	+	810	SpoIIE	- && Q9SUK9.2 RecName: Full=Probable protein phosphatase 2C 55; Short=AtPP2C55 && PF07228:Stage II sporulation protein E (SpoIIE)
Cla97C01G014130	129.434	168.769	201.482	56.6135	69.6525	106.881	166.562	77.7156	1.10155	0.00444944	0.229791	Cla97Chr01	27895149	27906035	+	3261	SNF2_N	- && Q8W103.1 RecName: Full=Protein CHROMATIN REMODELING 24; Short=AtCHR24; AltName: Full=DNA excision repair protein CHR24 && PF00271:Helicase conserved C-terminal domain|PF00176:SNF2 family N-terminal domain
Cla97C02G034070	0.980561	7.33778	14.5212	14.3933	31.5613	82.5415	7.61318	42.832	-2.48467	0.00604809	0.25674	Cla97Chr02	7895674	7896156	-	483	SCP	- && P11670.1 RecName: Full=Basic form of pathogenesis-related protein 1; Short=PRP 1; Flags: Precursor && PF00188:Cysteine-rich secretory protein family
Cla97C05G096880	9.80561	36.6889	32.6727	9.59552	1.08832	5.29112	26.3891	5.32499	2.29669	0.0108411	0.335141	Cla97Chr05	26025054	26032481	+	2346	SAM_1	- && Q38961.1 RecName: Full=DNA cross-link repair protein SNM1; Short=AtSNM1 && PF00536:SAM domain (Sterile alpha motif)|PF07522:DNA repair metallo-beta-lactamase|PF12706:Beta-lactamase superfamily domain
Cla97C11G211170	14761.4	21731.8	46918.9	11276.7	10451.1	10621.4	27804	10783.1	1.36653	0.000862634	0.110798	Cla97Chr11	4551208	4552022	-	513	RRM_1	- && Q03250.1 RecName: Full=Glycine-rich RNA-binding protein 7; Short=AtGR-RBP7; AltName: Full=AtRBG7; AltName: Full=Glycine-rich protein 7; Short=AtGRP7; AltName: Full=Protein COLD, CIRCADIAN RHYTHM, AND RNA BINDING 2; Short=Protein CCR2 && PF00076:RNA recognition motif. (a.k.a. RRM, RBD, or RNP domain)
Cla97C07G137260	14623.1	9223.59	6333.97	16215.5	24122.6	21686.2	10060.2	20674.8	-1.03922	0.0035062	0.212545	Cla97Chr07	24786951	24788687	+	1737	RPE65	- && Q9LRR7.1 RecName: Full=9-cis-epoxycarotenoid dioxygenase NCED3, chloroplastic; Short=AtNCED3; AltName: Full=Protein SALT TOLERANT 1; Flags: Precursor && PF03055:Retinal pigment epithelial membrane protein
Cla97C01G024630	558.92	528.32	519.133	2324.03	1547.59	479.376	535.458	1450.33	-1.43767	0.00277904	0.192875	Cla97Chr01	35670071	35671885	+	1815	RPE65	- && Q9LRR7.1 RecName: Full=9-cis-epoxycarotenoid dioxygenase NCED3, chloroplastic; Short=AtNCED3; AltName: Full=Protein SALT TOLERANT 1; Flags: Precursor && PF03055:Retinal pigment epithelial membrane protein
Cla97C10G189610	375.555	637.47	566.327	1478.67	979.488	906.898	526.45	1121.69	-1.09127	0.000958724	0.117786	Cla97Chr10	5900371	5903151	-	564	Ribonuc_L-PSP	- && Q94JQ4.1 RecName: Full=Reactive Intermediate Deaminase A, chloroplastic; AltName: Full=2-iminobutanoate/2-iminopropanoate deaminase; Flags: Precursor && PF01042:Endoribonuclease L-PSP
Cla97C10G190480	1.96112	6.42056	4.53788	43.1798	18.5014	10.5822	4.30652	24.0878	-2.48136	0.00506673	0.240548	Cla97Chr10	8454565	8456226	+	1662	Pyr_redox_2	- && Q43497.1 RecName: Full=Monodehydroascorbate reductase; Short=MDAR; AltName: Full=Ascorbate free radical reductase; Short=AFR reductase && PF07992:Pyridine nucleotide-disulphide oxidoreductase
Cla97C07G129890	48.0475	57.785	68.9757	21.1101	25.0314	8.46579	58.2694	18.2024	1.67861	0.00203105	0.170229	Cla97Chr07	1646761	1648896	-	2136	PPR	- && Q9STS9.1 RecName: Full=Putative pentatricopeptide repeat-containing protein At3g47840 && PF01535:PPR repeat|PF13041:PPR repeat family
Cla97C03G059850	254.946	156.845	158.826	92.117	82.7123	77.2504	190.205	84.0265	1.17734	0.00081477	0.110748	Cla97Chr03	9768102	9770321	+	2220	PPR	- && Q9STE1.1 RecName: Full=Pentatricopeptide repeat-containing protein At4g21300 && PF01535:PPR repeat|PF13041:PPR repeat family
Cla97C06G124870	45.1058	85.3017	58.9924	38.3821	34.8262	17.9898	63.1333	30.3994	1.05334	0.0373545	0.515972	Cla97Chr06	26931334	26934279	+	2946	PPR	- && Q0WN60.2 RecName: Full=Pentatricopeptide repeat-containing protein At1g18485 && PF01535:PPR repeat|PF13041:PPR repeat family|PF14432:DYW family of nucleic acid deaminases
Cla97C03G051420	3580.03	1960.1	2553.92	9023.62	4132.35	5415.99	2698.02	6190.66	-1.19827	0.00129382	0.1326	Cla97Chr03	584666	586205	-	1176	PP2C	- && O80871.1 RecName: Full=Probable protein phosphatase 2C 25; Short=AtPP2C25; AltName: Full=Protein phosphatase AP2C1 && PF00481:Protein phosphatase 2C
Cla97C05G089520	760.915	534.741	548.175	1534.32	1770.7	1001.08	614.61	1435.37	-1.22385	0.000113417	0.0400605	Cla97Chr05	7700240	7706369	+	1251	PP2C	- && Q9FLI3.1 RecName: Full=Probable protein phosphatase 2C 75; Short=AtPP2C75; AltName: Full=Protein ABA-HYPERSENSITIVE GERMINATION 1; AltName: Full=Protein phosphatase 2C AHG1; Short=PP2C AHG1 && PF00481:Protein phosphatase 2C
Cla97C03G056290	1282.57	587.022	1212.52	435.636	211.134	830.706	1027.37	492.492	1.06071	0.0315635	0.485703	Cla97Chr03	5086256	5088757	+	1941	Pkinase_Tyr	- && Q9T0J1.1 RecName: Full=Cysteine-rich receptor-like protein kinase 26; Short=Cysteine-rich RLK26; Flags: Precursor && PF01657:Salt stress response/antifungal|PF07714:Protein tyrosine kinase
Cla97C11G212580	139.24	208.21	164.271	1163.94	243.784	63.4935	170.573	490.404	-1.52388	0.0377996	0.517781	Cla97Chr11	5925212	5928327	+	2895	Pkinase_Tyr	- && Q9LY03.1 RecName: Full=Probable LRR receptor-like serine/threonine-protein kinase IRK; AltName: Full=Inflorescence and root apices receptor-like kinase; Flags: Precursor && PF07714:Protein tyrosine kinase|PF13855:Leucine rich repeat|PF08263:Leucine rich repeat N-terminal domain
Cla97C09G181160	151.987	178.858	156.103	1042.07	303.641	283.604	162.316	543.106	-1.74289	0.000490823	0.0861205	Cla97Chr09	34636064	34637955	-	1044	Pkinase_Tyr	- && P46573.2 RecName: Full=Protein kinase APK1B, chloroplastic; Flags: Precursor && PF07714:Protein tyrosine kinase
Cla97C09G176030	23.5335	47.6956	117.077	29.7461	11.9715	24.3392	62.7687	22.0189	1.50941	0.0253445	0.456171	Cla97Chr09	18275730	18281459	-	2997	Pkinase	- && C0LGW6.1 RecName: Full=LRR receptor-like serine/threonine-protein kinase ERL1; AltName: Full=Protein ERECTA-like kinase 1; Flags: Precursor && PF13855:Leucine rich repeat|PF08263:Leucine rich repeat N-terminal domain|PF00069:Protein kinase domain
Cla97C06G123350	66.6781	73.3778	64.4378	45.0989	17.4131	23.2809	68.1646	28.5977	1.24702	0.011821	0.345377	Cla97Chr06	25654459	25656483	+	1218	Pkinase	- && C0LGH3.2 RecName: Full=Probable LRR receptor-like serine/threonine-protein kinase At1g56140; Flags: Precursor && PF00069:Protein kinase domain
Cla97C06G126880	145.123	156.845	122.523	51.8158	95.7721	45.5036	141.497	64.3639	1.13842	0.00503617	0.240548	Cla97Chr06	28566028	28571431	-	3396	Pkinase	- && C0LGR3.1 RecName: Full=Probable LRR receptor-like serine/threonine-protein kinase At4g26540; Flags: Precursor && PF08263:Leucine rich repeat N-terminal domain|PF00069:Protein kinase domain|PF13855:Leucine rich repeat
Cla97C08G154490	113.745	124.742	104.371	299.38	167.601	231.751	114.286	232.911	-1.02809	0.00237706	0.183377	Cla97Chr08	22551477	22552991	-	1515	Pkinase	- && Q9SGN7.1 RecName: Full=Serine/threonine-protein kinase-like protein At1g28390; AltName: Full=CRINKLY 4-related kinase && PF00069:Protein kinase domain
Cla97C03G057690	68.6392	91.7223	58.0848	204.385	146.923	95.2402	72.8154	148.849	-1.03245	0.0124267	0.352803	Cla97Chr03	6723023	6725015	+	1398	Pkinase	- && O64682.1 RecName: Full=Protein kinase PINOID; AltName: Full=Protein kinase ABRUPTUS && PF00069:Protein kinase domain
Cla97C07G137350	222.587	303.601	245.045	487.452	617.077	486.783	257.078	530.438	-1.0445	0.000164296	0.0485041	Cla97Chr07	24877826	24879253	-	1428	Pkinase	- && Q9C8M5.1 RecName: Full=Serine/threonine-protein kinase WAG1; AltName: Full=Protein kinase 3; Short=AtPK3 && PF00069:Protein kinase domain
Cla97C02G045030	7357.15	6888.34	4860.06	18539.5	11250	10903.9	6368.52	13564.5	-1.09084	0.000627592	0.0962308	Cla97Chr02	33185926	33187200	+	1275	Pkinase	- && O22932.1 RecName: Full=CBL-interacting serine/threonine-protein kinase 11; AltName: Full=SNF1-related kinase 3.22; AltName: Full=SOS2-like protein kinase PKS5; AltName: Full=SOS3-interacting protein 4 && PF03822:NAF domain|PF00069:Protein kinase domain
Cla97C10G200930	18.6307	15.5928	19.0591	20.1506	50.0627	48.6783	17.7608	39.6305	-1.15516	0.0464412	0.560037	Cla97Chr10	30987407	30992810	+	1752	Pkinase	- && Q9ZV15.1 RecName: Full=Calcium-dependent protein kinase 20 && PF00069:Protein kinase domain|PF13499:EF-hand domain pair
Cla97C02G035390	270.635	89.8878	49.0091	208.223	277.522	510.064	136.511	331.936	-1.28266	0.0296396	0.480943	Cla97Chr02	11606922	11608229	-	1308	Pkinase	- && Q40541.1 RecName: Full=Mitogen-activated protein kinase kinase kinase NPK1; AltName: Full=Nicotiana protein kinase 1 && PF00069:Protein kinase domain
Cla97C03G051410	1469.86	910.802	1296.92	3334.44	3238.84	2875.2	1225.86	3149.49	-1.36142	6.31728e-07	0.00154921	Cla97Chr03	565691	567145	-	1455	Pkinase	- && O22042.1 RecName: Full=Mitogen-activated protein kinase kinase kinase 3; AltName: Full=Arabidopsis NPK1-related protein kinase 3 && PF00069:Protein kinase domain
Cla97C11G219320	3.92224	1.83445	3.6303	3.83821	10.8832	27.5138	3.129	14.0784	-2.16891	0.0419493	0.536973	Cla97Chr11	25472223	25474019	+	1023	Pkinase	- && Q9FMY3.1 RecName: Full=Serine/threonine-protein kinase-like protein At5g23170 && PF00069:Protein kinase domain
Cla97C07G135290	23.5335	16.51	28.1348	9.59552	3.26496	5.29112	22.7261	6.05053	1.89747	0.0128615	0.356802	Cla97Chr07	20373083	20377694	+	2289	Peptidase_S8	- && Q9MAP7.1 RecName: Full=Subtilisin-like protease SBT3.5; AltName: Full=Subtilase subfamily 3 member 5; Short=AtSBT3.5; Flags: Precursor && PF00082:Subtilase family|PF05922:Peptidase inhibitor I9
Cla97C04G071580	40.203	71.5434	100.741	199.587	115.362	125.929	70.8291	146.959	-1.05253	0.0185309	0.409544	Cla97Chr04	18137057	18138088	-	945	Peptidase_C14	- && Q9FYE1.1 RecName: Full=Metacaspase-9; Short=AtMC9; Contains: RecName: Full=Metacaspase-9 subunit p20; Contains: RecName: Full=Metacaspase-9 subunit p10; AltName: Full=Metacaspase 2f; Short=AtMCP2f && PF00656:Caspase domain
Cla97C04G076380	0	0	0.907575	0	3.26496	20.1063	0.302525	7.79041	-4.53809	0.0345349	0.5014	Cla97Chr04	23952226	23955095	+	843	PALP	- && Q9ZSS6.1 RecName: Full=Threonine dehydratase biosynthetic, chloroplastic; AltName: Full=Threonine deaminase; Short=TD; Flags: Precursor && PF00291:Pyridoxal-phosphate dependent enzyme|PF00585:C-terminal regulatory domain of Threonine dehydratase
Cla97C03G065440	2.94168	1.83445	9.98333	0	0	0	4.91982	0	4.69464	0.0288079	1	Cla97Chr03	28894316	28897030	-	1536	p450	- && H2DH21.1 RecName: Full=Cytochrome P450 CYP72A219; AltName: Full=Cytochrome P450 CYP72A129 [Panax ginseng] && PF00067:Cytochrome P450
Cla97C06G113080	829.554	1472.14	903.037	3130.06	2022.1	1347.12	1068.24	2166.42	-1.02012	0.00805049	0.293798	Cla97Chr06	4104269	4105924	+	1656	p450	- && O23066.1 RecName: Full=Cytochrome P450 86A2; AltName: Full=Protein ABERRANT INDUCTION OF TYPE THREE 1 && PF00067:Cytochrome P450
Cla97C07G133650	256.907	767.715	695.202	1311.71	1594.39	682.555	573.275	1196.22	-1.06098	0.0212618	0.429713	Cla97Chr07	6778760	6783027	+	1593	p450	- && Q93Z79.1 RecName: Full=Cytochrome P450 714A1; AltName: Full=EUI-like P450 A1 && PF00067:Cytochrome P450
Cla97C02G032900	490.28	1172.21	906.667	1874.96	3024.44	753.456	856.386	1884.29	-1.13757	0.0213132	0.429713	Cla97Chr02	6085298	6089366	-	1434	p450	- && Q9LJK2.2 RecName: Full=Abscisic acid 8'-hydroxylase 4; Short=ABA 8'-hydroxylase 4; AltName: Full=Cytochrome P450 707A4 && PF00067:Cytochrome P450
Cla97C01G021750	301.032	1101.58	557.251	1665.78	2025.36	754.514	653.289	1481.89	-1.18151	0.018245	0.40549	Cla97Chr01	33819213	33822245	-	1542	p450	- && Q9LZ31.1 RecName: Full=Cytochrome P450 77A4; AltName: Full=Fatty acid epoxidase && PF00067:Cytochrome P450
Cla97C01G003830	988.405	1163.96	558.159	1930.62	2478.1	1767.23	903.506	2058.65	-1.18812	0.000448931	0.0839971	Cla97Chr01	3693186	3696225	-	1572	p450	- && Q9SBQ9.1 RecName: Full=Flavonoid 3'-monooxygenase; AltName: Full=Cytochrome P450 75B2; AltName: Full=Flavonoid 3'-hydroxylase [Petunia x hybrida] && PF00067:Cytochrome P450
Cla97C07G136050	68.6392	86.2189	54.4545	272.513	161.071	53.9694	69.7709	162.518	-1.22086	0.0263082	0.462328	Cla97Chr07	22637382	22642463	-	1470	p450	- && O64989.2 RecName: Full=Cytochrome P450 90B1; AltName: Full=Protein DWARF 4; Short=Dwarf4; AltName: Full=Steroid 22-alpha-hydroxylase && PF00067:Cytochrome P450
Cla97C07G135930	16.6695	134.832	21.7818	166.002	306.906	62.4352	57.761	178.448	-1.6264	0.0342401	0.500595	Cla97Chr07	22052855	22056241	-	1551	p450	- && Q42600.1 RecName: Full=Cytochrome P450 84A1; AltName: Full=Ferulate-5-hydroxylase; Short=F5H && PF00067:Cytochrome P450
Cla97C01G015050	1.96112	7.33778	11.7985	34.5439	29.3846	9.52402	7.03246	24.4842	-1.79504	0.0368485	0.512563	Cla97Chr01	28795373	28797576	+	1434	p450	- && Q9FVS9.1 RecName: Full=Alkane hydroxylase MAH1; AltName: Full=Cytochrome P450 96A15; AltName: Full=Protein MID-CHAIN ALKANE HYDROXYLASE 1 && PF00067:Cytochrome P450
Cla97C01G018650	0	0	1.81515	14.3933	17.4131	5.29112	0.60505	12.3658	-4.32642	0.00413558	0.224114	Cla97Chr01	31805037	31808014	+	1491	p450	- && H2DH18.1 RecName: Full=Cytochrome P450 CYP736A12 [Panax ginseng] && PF00067:Cytochrome P450
Cla97C09G166670	0	0	0	8.63596	4.35328	5.29112	0	6.09346	-5.14977	0.00768259	0.288921	Cla97Chr09	3665424	3668896	-	1581	p450	- && Q9LJY7.1 RecName: Full=Cytochrome P450 705A20 && PF00067:Cytochrome P450
Cla97C11G224910	268.674	182.527	198.759	89.2383	83.8006	111.114	216.653	94.7175	1.19335	0.000282393	0.0642038	Cla97Chr11	30550324	30552727	-	993	Oxidored_FMN	- && Q8LAH7.2 RecName: Full=12-oxophytodienoate reductase 1; AltName: Full=12-oxophytodienoate-10,11-reductase 1; Short=AtOPR1; Short=OPDA-reductase 1; AltName: Full=FS-AT-I; Contains: RecName: Full=12-oxophytodienoate reductase 1, N-terminally processed && PF00724:NADH:flavin oxidoreductase / NADH oxidase family
Cla97C02G036750	235.335	506.307	284.071	773.399	952.28	387.31	341.904	704.329	-1.04246	0.0146867	0.372893	Cla97Chr02	21736629	21740946	+	1170	NmrA	- && P48279.1 RecName: Full=Uncharacterized protein ycf39 && PF05368:NmrA-like family
Cla97C11G216720	455.961	150.425	355.769	112.268	119.715	214.82	320.718	148.934	1.10676	0.0173857	0.395274	Cla97Chr11	19286917	19294108	-	4062	NB-ARC	- && O81825.1 RecName: Full=Probable disease resistance protein At4g27220 && PF00931:NB-ARC domain
Cla97C09G184120	149.045	215.547	234.154	43.1798	85.9773	113.23	199.582	80.7957	1.30707	0.00227306	0.179128	Cla97Chr09	37239695	37240855	-	978	NAM	- && Q9SK55.1 RecName: Full=Transcription factor JUNGBRUNNEN 1; AltName: Full=NAC domain-containing protein 42; Short=ANAC042 && PF02365:No apical meristem (NAM) protein
Cla97C11G221890	20040.7	11369.9	13844.1	23989.8	31302.2	41964.9	15084.9	32419	-1.10374	0.000830837	0.110748	Cla97Chr11	27902273	27903748	-	900	NAM	- && Q7F2L3.1 RecName: Full=NAC domain-containing protein 48; Short=ONAC048 && PF02365:No apical meristem (NAM) protein
Cla97C09G182390	55.892	48.6128	30.8576	22.0697	13.0598	4.2329	45.1208	13.1208	1.77413	0.00763525	0.288921	Cla97Chr09	35687025	35694496	-	1590	Na_H_Exchanger	- && Q8S397.2 RecName: Full=Sodium/hydrogen exchanger 4; AltName: Full=Na(+)/H(+) exchanger 4; Short=NHE-4 && PF00999:Sodium/hydrogen exchanger family
Cla97C09G170750	85.3088	88.0534	52.6394	47.018	38.0912	25.3974	75.3338	36.8355	1.02951	0.0243063	0.450628	Cla97Chr09	7094454	7114802	-	3432	Myosin_head	- && F4HWY6.1 RecName: Full=Myosin-11; AltName: Full=Myosin XI E; Short=AtXIE && PF00063:Myosin head (motor domain)
Cla97C05G094740	25.4946	13.7583	4.53788	2.87865	0	3.17467	14.5969	2.01778	2.83904	0.0174352	0.395535	Cla97Chr05	17647770	17649244	-	798	Myb_DNA-binding	- && P80073.1 RecName: Full=Myb-related protein Pp2 && PF00249:Myb-like DNA-binding domain
Cla97C09G179450	8.82505	11.0067	28.1348	1.9191	2.17664	3.17467	15.9888	2.42347	2.7277	0.0072759	0.282975	Cla97Chr09	32969945	32972000	-	1212	Myb_DNA-binding	- && Q8GWP0.1 RecName: Full=Transcription factor MYB39; AltName: Full=Myb-related protein 39; Short=AtMYB39 && PF00249:Myb-like DNA-binding domain
Cla97C03G066000	7.84448	24.765	5.44545	1.9191	4.35328	1.05822	12.685	2.44354	2.38495	0.0361592	0.506536	Cla97Chr03	29416659	29418765	-	1059	Myb_DNA-binding	- && Q2V9B0.1 RecName: Full=Transcription factor MYB1R1; AltName: Full=Myb-related protein R1; Short=StMYB1R-1 && PF00249:Myb-like DNA-binding domain
Cla97C10G199910	9.80561	32.1028	8.16818	7.67641	1.08832	1.05822	16.6922	3.27432	2.32881	0.0355659	0.505383	Cla97Chr10	29958268	29959683	+	1041	Myb_DNA-binding	- && Q9FDW1.1 RecName: Full=Transcription factor MYB44; AltName: Full=Myb-related protein 44; Short=AtMYB44; AltName: Full=Myb-related protein R1; Short=AtMYBR1 && PF00249:Myb-like DNA-binding domain
Cla97C06G124450	72.5615	81.6328	47.1939	23.9888	13.0598	53.9694	67.1294	30.3394	1.14575	0.0498688	0.576508	Cla97Chr06	26645956	26647066	-	936	Myb_DNA-binding	- && Q8S9H7.1 RecName: Full=Transcription factor DIVARICATA && PF00249:Myb-like DNA-binding domain
Cla97C02G037050	53.9308	77.9639	33.5803	28.7865	23.943	25.3974	55.1583	26.0423	1.0814	0.0332832	0.499247	Cla97Chr02	23350357	23351273	+	720	Myb_DNA-binding	- && Q9S9K9.1 RecName: Full=Transcription factor MYB3; AltName: Full=Myb-related protein 3; Short=AtMYB3 && PF00249:Myb-like DNA-binding domain
Cla97C06G119790	223.568	218.299	282.256	779.156	278.61	419.057	241.374	492.274	-1.02867	0.0115266	0.342183	Cla97Chr06	21199626	21202902	+	1389	Myb_DNA-binding	- && Q9ZQ85.2 RecName: Full=Myb family transcription factor EFM; AltName: Full=Protein EARLY FLOWERING MYB && PF00249:Myb-like DNA-binding domain
Cla97C01G015710	107.862	174.272	116.17	375.185	239.43	253.974	132.768	289.53	-1.12504	0.0013502	0.134884	Cla97Chr01	29469121	29470672	+	1140	Myb_DNA-binding	- && Q9ZQ85.2 RecName: Full=Myb family transcription factor EFM; AltName: Full=Protein EARLY FLOWERING MYB && PF00249:Myb-like DNA-binding domain
Cla97C11G209170	132.376	148.59	94.3878	375.185	187.191	270.905	125.118	277.76	-1.15156	0.00205916	0.170878	Cla97Chr11	2794219	2798034	+	1551	Myb_DNA-binding	- && Q9ZQ85.2 RecName: Full=Myb family transcription factor EFM; AltName: Full=Protein EARLY FLOWERING MYB && PF00249:Myb-like DNA-binding domain
Cla97C08G159210	42.1641	90.805	83.4969	156.407	190.456	155.559	72.1553	167.474	-1.21285	0.00197129	0.168646	Cla97Chr08	26303495	26304184	-	690	Myb_DNA-binding	- && Q9FDW1.1 RecName: Full=Transcription factor MYB44; AltName: Full=Myb-related protein 44; Short=AtMYB44; AltName: Full=Myb-related protein R1; Short=AtMYBR1 && PF00249:Myb-like DNA-binding domain
Cla97C09G179670	25.4946	12.8411	28.1348	78.6832	38.0912	39.1543	22.1568	51.9762	-1.2332	0.0290994	0.479654	Cla97Chr09	33179040	33180160	-	936	Myb_DNA-binding	- && P81392.1 RecName: Full=Myb-related protein 306 && PF00249:Myb-like DNA-binding domain
Cla97C05G092670	225.529	333.869	338.525	578.61	829.3	797.901	299.308	735.27	-1.29599	1.87831e-05	0.0128113	Cla97Chr05	10797343	10798023	+	681	Myb_DNA-binding	- && Q9FDW1.1 RecName: Full=Transcription factor MYB44; AltName: Full=Myb-related protein 44; Short=AtMYB44; AltName: Full=Myb-related protein R1; Short=AtMYBR1 && PF00249:Myb-like DNA-binding domain
Cla97C10G195200	0	0.917223	0	7.67641	13.0598	5.29112	0.305741	8.67579	-4.69419	0.0054297	0.246204	Cla97Chr10	24755603	24757182	-	954	Myb_DNA-binding	- && Q9LXV2.1 RecName: Full=Transcription factor MYB46; AltName: Full=Myb-related protein 46; Short=AtMYB46 && PF00249:Myb-like DNA-binding domain
Cla97C11G211730	0	0	0	0	5.4416	12.6987	0	6.04676	-5.13405	0.0313591	0.485703	Cla97Chr11	5083028	5084194	+	627	Myb_DNA-binding	- && Q4JL84.2 RecName: Full=Transcription factor MYB59; AltName: Full=Myb-related protein 59; Short=AtMYB59 && PF00249:Myb-like DNA-binding domain
Cla97C01G017790	5809.82	4521.91	3369.83	10655.8	7773.87	12518.8	4567.18	10316.2	-1.17557	0.000177399	0.0508544	Cla97Chr01	31228399	31229370	+	972	Mito_carr	- && Q9SJY5.1 RecName: Full=Mitochondrial uncoupling protein 5; Short=AtPUMP5; AltName: Full=Mitochondrial dicarboxylate carrier 1 && PF00153:Mitochondrial carrier protein
Cla97C05G103940	1900.33	3337.77	2715.46	5740.04	5996.64	5803.3	2651.19	5846.66	-1.14091	5.14168e-05	0.0231142	Cla97Chr05	31960014	31960899	+	795	Methyltransf_11	- && P38892.1 RecName: Full=Probable S-adenosylmethionine-dependent methyltransferase CRG1; AltName: Full=Cantharidin resistance protein 1 && PF08241:Methyltransferase domain
novel.422	25.4946	24.765	26.3197	41.2607	91.4189	55.0277	25.5264	62.5691	-1.2912	0.00876101	0.304331	Cla97Chr05	35048880	35052814	-	3935	Methyltransf_11	PF08241:Methyltransferase domain|PF06298:Photosystem II protein Y (PsbY)
Cla97C01G003610	12.7473	23.8478	28.1348	67.1686	54.416	25.3974	21.5766	48.994	-1.18205	0.0431983	0.54286	Cla97Chr01	3474754	3476220	+	1467	MatE	- && O49660.1 RecName: Full=Protein DETOXIFICATION 56; Short=AtDTX56; AltName: Full=Multidrug and toxic compound extrusion protein 56; Short=MATE protein 56; AltName: Full=Protein RESISTANT TO HIGH CARBON DIOXIDE 1 && PF01554:MatE
Cla97C05G089770	238.276	239.395	206.02	810.821	583.339	175.665	227.897	523.275	-1.19951	0.0137763	0.362842	Cla97Chr05	8001054	8002376	+	1323	MatE	- && O82752.1 RecName: Full=Protein DETOXIFICATION 49; Short=AtDTX49; AltName: Full=Multidrug and toxic compound extrusion protein 49; Short=MATE protein 49; AltName: Full=Protein NOVEL ION CARRIER 1; Short=Protein NIC1 && PF01554:MatE
Cla97C05G091730	1908.17	1169.46	1049.16	531.592	446.211	422.231	1375.6	466.678	1.55921	9.01282e-07	0.00178274	Cla97Chr05	9654705	9661031	-	3249	LRRNT_2	- && - && PF13855:Leucine rich repeat|PF08263:Leucine rich repeat N-terminal domain
Cla97C06G110080	225.529	105.481	148.842	46.0585	30.473	126.987	159.951	67.8394	1.23754	0.026565	0.4637	Cla97Chr06	738139	741159	+	3021	LRRNT_2	- && Q9SHI3.1 RecName: Full=Receptor-like protein 2; Short=AtRLP2; Flags: Precursor && PF08263:Leucine rich repeat N-terminal domain|PF13855:Leucine rich repeat
Cla97C10G200020	159.831	163.266	202.389	84.4405	46.7977	92.0655	175.162	74.4346	1.23336	0.00103271	0.119456	Cla97Chr10	30098087	30101134	+	3048	LRRNT_2	- && - && PF13855:Leucine rich repeat|PF08263:Leucine rich repeat N-terminal domain
Cla97C03G066310	89.231	167.852	167.901	222.616	417.915	219.052	141.661	286.528	-1.01503	0.0131718	0.360356	Cla97Chr03	29726805	29728061	+	1257	LRRNT_2	- && Q9LJ64.1 RecName: Full=Pollen-specific leucine-rich repeat extensin-like protein 1; Short=AtPEX1; Short=Pollen-specific LRR/EXTENSIN1; AltName: Full=Cell wall hydroxyproline-rich glycoprotein; Flags: Precursor && PF13855:Leucine rich repeat|PF08263:Leucine rich repeat N-terminal domain
Cla97C09G163060	2178.81	2563.64	1227.04	9299.02	2861.19	2556.67	1989.83	4905.63	-1.30186	0.00984395	0.318159	Cla97Chr09	853780	857919	-	2742	Lipoxygenase	- && O24371.1 RecName: Full=Linoleate 13S-lipoxygenase 3-1, chloroplastic; Flags: Precursor && PF00305:Lipoxygenase|PF01477:PLAT/LH2 domain
Cla97C08G144930	5.88336	22.0133	35.3954	119.944	33.7379	62.4352	21.0974	72.039	-1.7701	0.0110603	0.337611	Cla97Chr08	1368733	1370885	+	873	Lipase_GDSL	- && Q8L5Z1.1 RecName: Full=GDSL esterase/lipase At1g33811; AltName: Full=Extracellular lipase At1g33811; Flags: Precursor && PF00657:GDSL-like Lipase/Acylhydrolase
Cla97C09G175620	706.984	787.894	507.334	2527.46	1328.84	1060.34	667.404	1638.88	-1.29628	0.000685105	0.0998024	Cla97Chr09	15112411	15113907	-	1497	Lipase_3	- && O23522.2 RecName: Full=Phospholipase A1-Ibeta2, chloroplastic; Flags: Precursor && PF01764:Lipase (class 3)
Cla97C08G159590	103.939	28.4339	95.2954	8.63596	9.79488	45.5036	75.8896	21.3115	1.83425	0.0135049	0.362032	Cla97Chr08	26601400	26603615	-	1608	Lig_chan	- && Q93YT1.2 RecName: Full=Glutamate receptor 3.2; Short=AtGluR2; AltName: Full=Ligand-gated ion channel 3.2; Flags: Precursor && PF01094:Receptor family ligand binding region|PF00060:Ligand-gated ion channel|PF00497:Bacterial extracellular solute-binding proteins, family 3
Cla97C02G028600	65.6976	144.921	102.556	304.178	239.43	111.114	104.392	218.241	-1.06375	0.0226102	0.440572	Cla97Chr02	2087790	2091705	-	1029	KNOX2	- && P46608.1 RecName: Full=Homeobox protein SBH1 && PF05920:Homeobox KN domain|PF03790:KNOX1 domain|PF03791:KNOX2 domain|PF03789:ELK domain
Cla97C07G137360	0	9.17223	22.6894	0	1.08832	0	10.6205	0.362773	4.84339	0.0145652	0.372221	Cla97Chr07	24904655	24909789	-	3369	Kinesin	- && F4IBQ9.1 RecName: Full=Kinesin-like protein KIN-14Q && PF00225:Kinesin motor domain|PF11721:Di-glucose binding within endoplasmic reticulum
Cla97C06G113690	19.6112	12.8411	31.7651	9.59552	6.52992	6.34935	21.4058	7.49159	1.51073	0.0426748	0.540738	Cla97Chr06	4614807	4629136	-	6663	Kinesin	- && Q27IK7.1 RecName: Full=Kinesin-like protein KIN-12C; AltName: Full=Phragmoplast orienting kinesin 1 && PF00225:Kinesin motor domain|PF12711:Kinesin motor
Cla97C09G179010	79.4254	60.5367	135.229	32.6248	39.1795	29.6303	91.7303	33.8115	1.44106	0.00192506	0.167743	Cla97Chr09	32471910	32486757	-	8796	Kinesin	- && Q27IK6.1 RecName: Full=Kinesin-like protein KIN-12D; AltName: Full=Phragmoplast orienting kinesin 2 && PF00225:Kinesin motor domain|PF12711:Kinesin motor
Cla97C11G212860	34.3196	20.1789	38.1182	10.5551	8.70656	15.8734	30.8722	11.7117	1.39838	0.0258641	0.459652	Cla97Chr11	6208002	6210835	+	1881	Kelch_1	- && - && PF10539:Development and cell death domain|PF01344:Kelch motif
Cla97C05G081050	49.028	88.0534	41.7485	37.4225	17.4131	28.5721	59.6099	27.8026	1.09703	0.0394326	0.523064	Cla97Chr05	881076	882494	-	894	Ion_trans	- && O65717.1 RecName: Full=Cyclic nucleotide-gated ion channel 1; Short=AtCNGC1; AltName: Full=Cyclic nucleotide- and calmodulin-regulated ion channel 1 && PF00520:Ion transport protein
Cla97C02G033460	200.034	194.451	319.466	104.591	181.749	62.4352	237.984	116.259	1.03447	0.0207092	0.424925	Cla97Chr02	6974752	6986391	+	3513	IMS	- && A3EWL3.1 RecName: Full=DNA repair protein REV1; Short=AtREV1; AltName: Full=Rev1-like terminal deoxycytidyl transferase && PF00817:impB/mucB/samB family|PF11799:impB/mucB/samB family C-terminal domain
Cla97C11G208930	680.509	390.737	750.565	517.198	1106.82	2978.9	607.27	1534.31	-1.33711	0.0146596	0.372893	Cla97Chr11	2523043	2523480	-	438	HTH_3	- && Q9LV58.1 RecName: Full=Multiprotein-bridging factor 1c && PF08523:Multiprotein bridging factor 1|PF01381:Helix-turn-helix
Cla97C08G160780	140.22	127.494	193.313	49.8967	42.4445	101.59	153.676	64.6436	1.25014	0.0044892	0.23124	Cla97Chr08	27514381	27515585	+	1092	HSF_DNA-bind	- && P41152.1 RecName: Full=Heat shock factor protein HSF30; AltName: Full=Heat shock transcription factor 30; Short=HSTF 30; AltName: Full=Heat stress transcription factor && PF00447:HSF-type DNA-binding
Cla97C11G208900	2554.36	3480.86	1387.68	7356.88	5145.58	5567.32	2474.3	6023.26	-1.28356	0.000481747	0.0858464	Cla97Chr11	2502879	2504843	-	912	HSF_DNA-bind	- && Q9LV52.1 RecName: Full=Heat stress transcription factor C-1; Short=AtHsfC1; AltName: Full=AtHsf-08 && PF00447:HSF-type DNA-binding
Cla97C05G098910	37.2613	54.1161	39.0257	80.6023	106.655	80.425	43.4677	89.2276	-1.03602	0.0087219	0.304331	Cla97Chr05	28098057	28099506	+	804	Homeobox	- && P46603.2 RecName: Full=Homeobox-leucine zipper protein HAT9; AltName: Full=Homeodomain-leucine zipper protein HAT9; Short=HD-ZIP protein 9 && PF00046:Homeobox domain|PF02183:Homeobox associated leucine zipper
Cla97C01G013400	1427.7	2544.38	2093.78	6043.26	5254.41	1447.65	2021.95	4248.44	-1.07118	0.0259593	0.4597	Cla97Chr01	27240628	27242205	-	1026	Homeobox	- && A2X980.1 RecName: Full=Homeobox-leucine zipper protein HOX16; AltName: Full=HD-ZIP protein HOX16; AltName: Full=Homeodomain transcription factor HOX16; AltName: Full=OsHox16 && PF02183:Homeobox associated leucine zipper|PF00046:Homeobox domain
Cla97C04G075230	9.80561	44.0267	26.3197	91.1574	46.7977	59.2606	26.7173	65.7386	-1.29768	0.0307844	0.485658	Cla97Chr04	22797037	22799920	-	795	HMA	- && Q8RXH8.1 RecName: Full=Protein SODIUM POTASSIUM ROOT DEFECTIVE 3; Short=NaKR3; AltName: Full=Heavy metal-associated plant protein 4; Short=AtHPP04 && PF00403:Heavy-metal-associated domain
Cla97C02G030910	10939.1	9795.94	8012.07	25651.7	23841.8	23009	9582.38	24167.5	-1.33463	1.43492e-08	0.000283827	Cla97Chr02	3894235	3895415	+	465	HMA	- && Q9SZN7.1 RecName: Full=Heavy metal-associated isoprenylated plant protein 26; Short=AtHIP26; Short=AtHIPP26; AltName: Full=Farnesylated protein 6; Short=AtFP6; Flags: Precursor && PF00403:Heavy-metal-associated domain
Cla97C06G127780	50.0086	127.494	49.9166	250.443	201.339	140.744	75.8064	197.509	-1.38122	0.00326351	0.20909	Cla97Chr06	29204876	29206409	+	1062	HMA	- && Q9C5D3.1 RecName: Full=Heavy metal-associated isoprenylated plant protein 7; Short=AtHIP07; AltName: Full=Farnesylated protein 3; Short=AtFP3; Flags: Precursor && PF00403:Heavy-metal-associated domain
Cla97C01G019920	18.6307	7.33778	18.1515	34.5439	29.3846	119.579	14.7066	61.1693	-2.05695	0.00336775	0.211473	Cla97Chr01	32787956	32789416	-	480	HMA	- && Q67ZW1.1 RecName: Full=Heavy metal-associated isoprenylated plant protein 27; Short=AtHIP27; Short=AtHIPP27; Flags: Precursor && PF00403:Heavy-metal-associated domain
Cla97C05G105370	177.481	172.438	230.524	88.2788	125.157	56.0859	193.481	89.8405	1.10757	0.00435694	0.226383	Cla97Chr05	33011494	33014701	+	1551	HLH	- && Q9CAA9.1 RecName: Full=Transcription factor bHLH49; AltName: Full=Basic helix-loop-helix protein 49; Short=AtbHLH49; Short=bHLH 49; AltName: Full=Protein ACTIVATOR FOR CELL ELONGATION 1; AltName: Full=Transcription factor EN 82; AltName: Full=bHLH transcription factor bHLH049 && PF00010:Helix-loop-helix DNA-binding domain
Cla97C02G042810	66.6781	144.921	140.674	422.203	176.308	147.093	117.424	248.535	-1.0819	0.0287292	0.476253	Cla97Chr02	31064980	31070704	-	1338	HLH	- && Q9ZUG9.1 RecName: Full=Transcription factor bHLH66; AltName: Full=Basic helix-loop-helix protein 66; Short=AtbHLH66; Short=bHLH 66; AltName: Full=Transcription factor EN 95; AltName: Full=bHLH transcription factor bHLH066 && PF00010:Helix-loop-helix DNA-binding domain
Cla97C03G055150	34.3196	145.838	77.1439	309.935	153.453	125.929	85.7673	196.439	-1.19537	0.0310983	0.485703	Cla97Chr03	4163292	4165118	-	1074	HLH	- && Q93W88.1 RecName: Full=Transcription factor bHLH137; AltName: Full=Basic helix-loop-helix protein 137; Short=AtbHLH137; Short=bHLH 137; AltName: Full=Transcription factor EN 89; AltName: Full=bHLH transcription factor bHLH137 && PF00010:Helix-loop-helix DNA-binding domain
Cla97C02G038410	28.4363	40.3578	90.7575	534.47	237.254	106.881	53.1839	292.868	-2.46054	4.99431e-05	0.0229738	Cla97Chr02	25860501	25861109	-	609	HLH	- && Q9SND4.1 RecName: Full=Transcription factor HEC2; AltName: Full=Basic helix-loop-helix protein 37; Short=AtbHLH37; Short=bHLH 37; AltName: Full=Protein HECATE 2; AltName: Full=Transcription factor EN 117; AltName: Full=bHLH transcription factor bHLH037 && PF00010:Helix-loop-helix DNA-binding domain
Cla97C03G067600	454.98	356.8	233.247	73.8855	55.5043	274.08	348.342	134.49	1.37328	0.015893	0.384308	Cla97Chr03	31029286	31031833	-	2100	HATPase_c	- && P36181.1 RecName: Full=Heat shock cognate protein 80 && PF00183:Hsp90 protein|PF02518:Histidine kinase-, DNA gyrase B-, and HSP90-like ATPase
novel.495	19.6112	75.2123	34.4879	165.043	83.8006	52.9112	43.1038	100.585	-1.22245	0.0437868	0.545279	Cla97Chr07	7179509	7182870	+	1059	hATC	PF05699:hAT family C-terminal dimerisation region
Cla97C05G106550	334.371	539.327	497.351	217.818	150.188	317.467	457.016	228.491	1.00018	0.00676659	0.272593	Cla97Chr05	33731410	33732703	+	903	HALZ	- && Q8LC03.2 RecName: Full=Homeobox-leucine zipper protein ATHB-13; AltName: Full=HD-ZIP protein ATHB-13; AltName: Full=Homeodomain transcription factor ATHB-13 && PF00046:Homeobox domain|PF02183:Homeobox associated leucine zipper
Cla97C01G010580	4744.93	16532	12505.5	33726.3	44911.7	16607.8	11260.8	31748.6	-1.49537	0.00201777	0.169836	Cla97Chr01	16123569	16124792	-	963	Glyco_transf_8	- && C7G304.1 RecName: Full=Galactinol synthase 2; Short=GolS-2; Short=SlGolS2 && PF01501:Glycosyl transferase family 8
Cla97C08G158980	7.84448	0.917223	0.907575	23.0292	17.4131	7.40757	3.22309	15.95	-2.32383	0.0332185	0.499247	Cla97Chr08	26170515	26171561	+	1047	Glyco_transf_8	- && Q9LN68.1 RecName: Full=Probable galacturonosyltransferase-like 1; AltName: Full=Protein GAOLAOZHUANGREN 1; AltName: Full=Protein PARVUS && PF01501:Glycosyl transferase family 8
Cla97C09G173960	2.94168	14.6756	76.2363	11.5146	5.4416	3.17467	31.2845	6.7103	2.21621	0.0372297	0.515688	Cla97Chr09	10628663	10631084	-	1632	Glyco_hydro_17	- && Q9ZU91.2 RecName: Full=Glucan endo-1,3-beta-glucosidase 3; AltName: Full=(1->3)-beta-glucan endohydrolase 3; Short=(1->3)-beta-glucanase 3; AltName: Full=Beta-1,3-endoglucanase 3; Short=Beta-1,3-glucanase 3; Flags: Precursor && PF00332:Glycosyl hydrolases family 17|PF07983:X8 domain
Cla97C03G066330	67.6587	44.0267	91.6651	27.827	22.8547	35.9796	67.7835	28.8871	1.23043	0.0111138	0.337768	Cla97Chr03	29739514	29742648	-	1524	Glyco_hydro_17	- && Q9FJU9.1 RecName: Full=Glucan endo-1,3-beta-glucosidase 13; AltName: Full=(1->3)-beta-glucan endohydrolase 13; Short=(1->3)-beta-glucanase 13; AltName: Full=Beta-1,3-endoglucanase 13; Short=Beta-1,3-glucanase 13; Flags: Precursor && PF00332:Glycosyl hydrolases family 17|PF07983:X8 domain
Cla97C01G009060	71.5809	61.4539	57.1772	43.1798	23.943	16.9316	63.404	28.0181	1.1726	0.0189246	0.413564	Cla97Chr01	10197512	10200296	-	1515	Glyco_hydro_17	- && Q9C7U5.2 RecName: Full=Glucan endo-1,3-beta-glucosidase 2; AltName: Full=(1->3)-beta-glucan endohydrolase 2; Short=(1->3)-beta-glucanase 2; AltName: Full=Beta-1,3-endoglucanase 2; Short=Beta-1,3-glucanase 2; Flags: Precursor && PF07983:X8 domain|PF00332:Glycosyl hydrolases family 17
Cla97C07G131550	558.92	1791.34	736.043	2368.17	2108.08	1793.69	1028.77	2089.98	-1.02251	0.0176334	0.397253	Cla97Chr07	3138628	3141905	+	1350	Glyco_hydro_17	- && P52409.1 RecName: Full=Glucan endo-1,3-beta-glucosidase; AltName: Full=(1->3)-beta-glucan endohydrolase; Short=(1->3)-beta-glucanase; AltName: Full=Beta-1,3-endoglucanase; Flags: Precursor && PF07983:X8 domain|PF00332:Glycosyl hydrolases family 17
Cla97C03G063790	0.980561	9.17223	3.6303	0	0	0	4.59436	0	4.59633	0.0391883	1	Cla97Chr03	26788947	26798221	+	1512	Glyco_hydro_1	- && B8AVF0.1 RecName: Full=Beta-glucosidase 12; Flags: Precursor && PF00232:Glycosyl hydrolase family 1
Cla97C03G057170	36.2807	55.9506	24.5045	116.106	103.39	56.0859	38.9119	91.8607	-1.23989	0.0115591	0.342183	Cla97Chr03	5878408	5879706	-	1299	Gly_transf_sug	- && P0C8Q4.1 RecName: Full=Uncharacterized protein At4g19900 && PF04572:Alpha 1,4-glycosyltransferase conserved region|PF04488:Glycosyltransferase sugar-binding region containing DXD motif
Cla97C08G152470	69.6198	2.75167	11.7985	6.71686	3.26496	5.29112	28.0566	5.09098	2.45577	0.0232357	0.442222	Cla97Chr08	20837221	20841207	-	1536	FMO-like	- && Q9LMA1.1 RecName: Full=Probable flavin-containing monooxygenase 1 && PF00743:Flavin-binding monooxygenase-like
Cla97C11G207260	22.5529	28.4339	68.9757	4.79776	0	2.11645	39.9875	2.30474	4.08469	1.34098e-05	0.0110519	Cla97Chr11	1101732	1106014	-	2889	FH2	- && Q9SE97.1 RecName: Full=Formin-like protein 1; Short=AtFH1; Short=AtFORMIN-8; Flags: Precursor && PF02181:Formin Homology 2 Domain
Cla97C01G004870	87.2699	60.5367	62.6227	91.1574	82.7123	265.614	70.1431	146.495	-1.06263	0.0390718	0.522578	Cla97Chr01	4631888	4633087	-	1200	F-box	- && Q9FLS0.1 RecName: Full=F-box protein At5g07610 && PF00646:F-box domain
Cla97C09G166970	40.203	81.6328	138.859	23.9888	43.5328	25.3974	86.8983	30.973	1.49162	0.00752207	0.28759	Cla97Chr09	3892166	3894477	-	1701	FAD_binding_4	- && P93472.1 RecName: Full=Delta(24)-sterol reductase; AltName: Full=Cell elongation protein diminuto && PF01565:FAD binding domain
Cla97C08G158260	33.3391	72.4606	47.1939	196.708	238.342	167.199	50.9978	200.75	-1.97506	6.15509e-07	0.00154921	Cla97Chr08	25683172	25688382	+	1701	FAD_binding_4	- && Q67YU0.1 RecName: Full=Cytokinin dehydrogenase 5; AltName: Full=Cytokinin oxidase 5; Short=AtCKX5; Short=AtCKX6; Short=CKO5; Flags: Precursor && PF01565:FAD binding domain|PF09265:Cytokinin dehydrogenase 1, FAD and cytokinin binding
Cla97C03G065810	0	0.917223	0.907575	3.83821	15.2365	12.6987	0.608266	10.5911	-4.09605	0.00642066	0.266209	Cla97Chr03	29194727	29203147	+	1659	FAD_binding_4	- && Q9FUJ2.2 RecName: Full=Cytokinin dehydrogenase 4; AltName: Full=Cytokinin oxidase 4; Short=AtCKX4; Short=CKO 4; Flags: Precursor && PF09265:Cytokinin dehydrogenase 1, FAD and cytokinin binding|PF01565:FAD binding domain
Cla97C01G018430	47.0669	68.7917	50.8242	158.326	87.0656	96.2984	55.5609	113.897	-1.03661	0.0117952	0.345377	Cla97Chr01	31666221	31667409	-	849	Exonuc_X-T	- && F4JJ23.1 RecName: Full=Protein NEN4; AltName: Full=NAC45/NAC86-dependent exonuclease-domain protein 4 && PF00929:Exonuclease
Cla97C06G115900	11.7667	53.1989	44.4712	11.5146	2.17664	16.9316	36.4789	10.2076	1.83554	0.027562	0.468816	Cla97Chr06	6955945	6959065	+	1743	Exo_endo_phos	- && Q0WQ41.1 RecName: Full=Type IV inositol polyphosphate 5-phosphatase 7; Short=At5PTase7; AltName: Full=Protein CVP2 LIKE 1; Short=Protein CVL1 && PF03372:Endonuclease/Exonuclease/phosphatase family
Cla97C05G086130	72.5615	27.5167	145.212	52.7753	20.6781	16.9316	81.7634	30.1283	1.43673	0.0347401	0.5014	Cla97Chr05	4659049	4662180	+	1836	Exo_endo_phos	- && Q0WQ41.1 RecName: Full=Type IV inositol polyphosphate 5-phosphatase 7; Short=At5PTase7; AltName: Full=Protein CVP2 LIKE 1; Short=Protein CVL1 && PF03372:Endonuclease/Exonuclease/phosphatase family
Cla97C03G051600	1.96112	0.917223	6.35303	13.4337	14.1482	10.5822	3.07712	12.7214	-2.04178	0.0461455	0.557947	Cla97Chr03	755142	756936	+	1182	Epimerase	- && Q6PQJ9.1 RecName: Full=3-oxo-Delta(4,5)-steroid 5-beta-reductase; AltName: Full=Delta(4)-3-oxosteroid 5-beta-reductase; AltName: Full=Delta-4,5-steroid 5-beta-reductase; Short=At5beta-StR; AltName: Full=Progesterone 5-beta-reductase; Short=5beta-POR && PF01370:NAD dependent epimerase/dehydratase family
Cla97C07G142310	524.6	343.958	461.048	866.475	970.781	851.871	443.202	896.376	-1.01631	0.000177272	0.0508544	Cla97Chr07	29855958	29857219	-	828	ECH	- && Q9FHR8.1 RecName: Full=Delta(3,5)-Delta(2,4)-dienoyl-CoA isomerase, peroxisomal; Short=AtDCI1 && PF00378:Enoyl-CoA hydratase/isomerase
Cla97C06G122930	11.7667	6.42056	129.783	4.79776	4.35328	14.8151	49.3235	7.98873	2.62895	0.0120676	0.349954	Cla97Chr06	25188492	25195716	+	2862	E1-E2_ATPase	- && Q03194.1 RecName: Full=Plasma membrane ATPase 4; AltName: Full=Proton pump 4 && PF00122:E1-E2 ATPase|PF00702:haloacid dehalogenase-like hydrolase|PF00690:Cation transporter/ATPase, N-terminus
Cla97C11G213710	219.646	159.597	254.121	74.845	92.5072	137.569	211.121	101.64	1.05566	0.0046509	0.234401	Cla97Chr11	7102576	7105412	-	2256	DUF659	- && - && PF02892:BED zinc finger|PF05699:hAT family C-terminal dimerisation region|PF04937:Protein of unknown function (DUF 659)
Cla97C06G122100	9.80561	16.51	20.8742	34.5439	34.8262	34.9214	15.7299	34.7638	-1.14062	0.0413773	0.53507	Cla97Chr06	24441648	24443328	-	1122	DUF6	- && Q9M0B8.1 RecName: Full=WAT1-related protein At4g30420 && PF00892:EamA-like transporter family
Cla97C01G014630	8.82505	44.0267	3.6303	185.193	109.92	7.40757	18.8273	100.84	-2.42082	0.0135292	0.362032	Cla97Chr01	28426275	28430009	-	1113	DUF6	- && Q9FGG3.1 RecName: Full=WAT1-related protein At5g64700 && PF00892:EamA-like transporter family
Cla97C06G116500	5.88336	1.83445	4.53788	47.9776	15.2365	11.6405	4.08523	24.9515	-2.61919	0.00383677	0.218079	Cla97Chr06	7702696	7705665	+	1080	DUF6	- && Q501F8.1 RecName: Full=WAT1-related protein At4g08300 && PF00892:EamA-like transporter family
Cla97C01G006940	551.075	153.176	240.507	76.7641	85.9773	190.48	314.92	117.741	1.41951	0.00804282	0.293798	Cla97Chr01	7018600	7021403	-	741	DUF125	- && Q9ZUA5.1 RecName: Full=Vacuolar iron transporter 1; Short=AtVIT1 && PF01988:VIT family
Cla97C05G083770	2172.92	1789.5	1934.95	2253.99	4105.14	5676.32	1965.79	4011.81	-1.02911	0.00404605	0.221692	Cla97Chr05	2874548	2875347	-	693	DnaJ	- && Q9SDN0.2 RecName: Full=Chaperone protein dnaJ 20, chloroplastic; Short=AtDjC20; Short=AtJ20; Flags: Precursor && PF00226:DnaJ domain
Cla97C02G037320	969.774	1817.02	1708.96	4342.93	3572.95	2379.95	1498.59	3431.94	-1.19538	0.000678293	0.0998024	Cla97Chr02	24262387	24262836	+	450	DnaJ	- && Q9FYB5.2 RecName: Full=Chaperone protein dnaJ 11, chloroplastic; Short=AtDjC11; Short=AtJ11; Flags: Precursor && PF00226:DnaJ domain
Cla97C09G182000	97.0755	98.1428	154.288	40.3012	42.4445	29.6303	116.502	37.4586	1.63714	6.19529e-05	0.0255298	Cla97Chr09	35313747	35335213	-	6753	DNA_pol_B_exo	- && F4HW04.1 RecName: Full=DNA polymerase epsilon catalytic subunit A; AltName: Full=DNA polymerase 2 a; Short=AtPOL2a; AltName: Full=DNA polymerase II subunit a; AltName: Full=Protein ABA OVERLY SENSITIVE a; AltName: Full=Protein EARLY IN SHORT DAYS 7; AltName: Full=Protein EMBRYO DEFECTIVE 142; AltName: Full=Protein EMBRYO DEFECTIVE 2284; AltName: Full=Protein EMBRYO DEFECTIVE 529; AltName: Fu…
Cla97C11G206740	259.849	199.037	257.751	160.245	80.5357	106.881	238.879	115.887	1.04144	0.00394631	0.221127	Cla97Chr11	524997	532240	+	4653	DNA_methylase	- && Q7Y1I7.1 RecName: Full=DNA (cytosine-5)-methyltransferase 1A; Short=OsMET1a; AltName: Full=DNA methyltransferase 1-1; Short=OsMET1-1 && PF12047:Cytosine specific DNA methyltransferase replication foci domain|PF00145:C-5 cytosine-specific DNA methylase|PF01426:BAH domain
Cla97C01G004950	1.96112	8.255	3.6303	0	0	0	4.61547	0	4.60255	0.032329	1	Cla97Chr01	4667381	4669313	-	552	Cu_bind_like	- && Q9SK27.2 RecName: Full=Early nodulin-like protein 1; AltName: Full=Phytocyanin-like protein; Flags: Precursor && PF02298:Plastocyanin-like domain
Cla97C00G000370	19.6112	271.498	30.8576	39.3416	22.8547	14.8151	107.322	25.6705	2.06223	0.0161915	0.385475	Cla97Scf029	11055	18744	+	1668	CTP_synth_N	- && Q54V77.1 RecName: Full=CTP synthase; AltName: Full=CTP synthetase; AltName: Full=UTP--ammonia ligase && PF00117:Glutamine amidotransferase class-I|PF06418:CTP synthase N-terminus
Cla97C02G031040	10.7862	107.315	233.247	5.75731	15.2365	8.46579	117.116	9.81986	3.5816	2.75195e-05	0.0160275	Cla97Chr02	4002614	4003636	-	891	CSD	- && P27484.1 RecName: Full=Glycine-rich protein 2 && PF00098:Zinc knuckle|PF00313:'Cold-shock' DNA-binding domain
Cla97C05G094290	36.2807	54.1161	30.8576	81.5619	78.359	141.802	40.4181	100.574	-1.31445	0.00344714	0.212545	Cla97Chr05	15809637	15812508	+	1203	Chal_sti_synt_N	- && Q9XJ57.1 RecName: Full=Chalcone synthase 2; AltName: Full=Naringenin-chalcone synthase 2 && PF00195:Chalcone and stilbene synthases, N-terminal domain|PF02797:Chalcone and stilbene synthases, C-terminal domain
Cla97C01G002570	6.86392	4.58611	4.53788	36.463	28.2963	7.40757	5.3293	24.0556	-2.17945	0.00980801	0.318159	Cla97Chr01	2322946	2324976	+	993	CCT	- && Q9FHH8.2 RecName: Full=Zinc finger protein CONSTANS-LIKE 5 && PF06203:CCT motif
Cla97C02G035020	3.92224	0	5.44545	17.2719	20.6781	12.6987	3.12256	16.8829	-2.43611	0.0168607	0.390861	Cla97Chr02	10271324	10273189	-	1230	CCT	- && Q9LJ44.2 RecName: Full=Zinc finger protein CONSTANS-LIKE 12 && PF06203:CCT motif
Cla97C01G011260	7066.9	6094.94	4563.29	21112.1	6591.95	11258.4	5908.38	12987.5	-1.13632	0.0066796	0.271538	Cla97Chr01	18535890	18536726	-	837	CAF1	- && Q9FMS6.1 RecName: Full=Probable CCR4-associated factor 1 homolog 11 && PF04857:CAF1 family ribonuclease
Cla97C01G013430	306.915	310.021	299.5	969.147	581.163	316.409	305.479	622.24	-1.02678	0.0115477	0.342183	Cla97Chr01	27255269	27258352	-	3084	C2	- && B8XCH5.1 RecName: Full=Protein QUIRKY && PF08372:Plant phosphoribosyltransferase C-terminal|PF00168:C2 domain
Cla97C05G082220	43.1447	16.51	38.1182	141.054	31.5613	70.901	32.5909	81.1721	-1.31945	0.0347077	0.5014	Cla97Chr05	1654786	1655343	+	558	C2	- && Q58FX0.1 RecName: Full=BON1-associated protein 2; AltName: Full=Protein BON1-ASSOCIATED PROTEIN 1-LIKE && PF00168:C2 domain
Cla97C04G070830	5.88336	15.5928	13.6136	25.9079	22.8547	99.4731	11.6966	49.4119	-2.07485	0.00554254	0.248597	Cla97Chr04	14973269	14994477	+	2795	BRCT	- && - && PF00533:BRCA1 C Terminus (BRCT) domain
Cla97C05G104890	953.105	2142.63	1627.28	4664.38	2786.1	2105.87	1574.34	3185.45	-1.01675	0.0114517	0.34146	Cla97Chr05	32633249	32634295	-	1047	B3	- && P82280.1 RecName: Full=AP2/ERF and B3 domain-containing transcription repressor RAV2; AltName: Full=Ethylene-responsive transcription factor RAV2; AltName: Full=Protein RELATED TO ABI3/VP1 2; AltName: Full=Protein RELATED TO APETALA2 8; AltName: Full=Protein TEMPRANILLO 2 && PF00847:AP2 domain|PF02362:B3 DNA binding domain
Cla97C09G164750	100.998	31.1856	65.3454	34.5439	11.9715	30.6885	65.8429	25.7346	1.35103	0.0266082	0.4637	Cla97Chr09	2222824	2225327	-	1857	B_lectin	- && Q9LW83.2 RecName: Full=G-type lectin S-receptor-like serine/threonine-protein kinase CES101; AltName: Full=Protein CALLUS EXPRESSION OF RBCS 101; Flags: Precursor && PF08276:PAN-like domain|PF07714:Protein tyrosine kinase|PF01453:D-mannose binding lectin
Cla97C07G141260	93.1533	398.992	241.415	645.778	995.812	493.133	244.52	711.574	-1.54055	0.00192219	0.167743	Cla97Chr07	28902851	28903219	+	369	Auxin_inducible	- && - && PF02519:Auxin responsive protein
Cla97C02G031310	4.9028	17.4272	15.4288	10.5551	67.4758	35.9796	12.5863	38.0035	-1.58828	0.0459809	0.557923	Cla97Chr02	4180617	4180919	+	303	Auxin_inducible	- && P33080.1 RecName: Full=Auxin-induced protein X10A && PF02519:Auxin responsive protein
Cla97C02G031370	13.7278	13.7583	22.6894	54.6944	67.4758	37.0379	16.7252	53.0694	-1.66369	0.00167553	0.154149	Cla97Chr02	4241536	4241994	-	459	Auxin_inducible	- && P32295.1 RecName: Full=Indole-3-acetic acid-induced protein ARG7 && PF02519:Auxin responsive protein
Cla97C01G016210	78.4448	185.279	147.935	459.625	311.259	178.84	137.22	316.575	-1.20588	0.00782296	0.290462	Cla97Chr01	29948367	29950312	-	546	Arf	- && O48649.3 RecName: Full=ADP-ribosylation factor 1 && PF00025:ADP-ribosylation factor family
Cla97C08G160390	32.3585	44.9439	57.1772	9.59552	10.8832	26.4556	44.8265	15.6448	1.52272	0.0122258	0.351493	Cla97Chr08	27175547	27178584	+	2046	AP2	- && Q38914.2 RecName: Full=AP2-like ethylene-responsive transcription factor ANT; AltName: Full=Complementing a protein kinase C mutant protein 1; AltName: Full=Protein AINTEGUMENTA; AltName: Full=Protein DRAGON; AltName: Full=Protein OVULE MUTANT && PF00847:AP2 domain
Cla97C11G214880	70.6004	144.004	94.3878	366.549	179.573	153.443	102.997	233.188	-1.17919	0.00907733	0.308997	Cla97Chr11	10116572	10116988	-	417	AP2	- && Q9C9I8.1 RecName: Full=Ethylene-responsive transcription factor ERF020 && PF00847:AP2 domain
Cla97C10G188260	63.7364	179.776	49.9166	349.277	100.125	238.1	97.8096	229.168	-1.22861	0.0341751	0.500595	Cla97Chr10	4296289	4296795	-	507	AP2	- && Q9FJ90.1 RecName: Full=Ethylene-responsive transcription factor ERF025 && PF00847:AP2 domain
Cla97C11G223860	4311.52	1899.57	2614.72	7678.33	4111.67	9082.74	2941.94	6957.58	-1.24188	0.00205626	0.170878	Cla97Chr11	29654631	29655242	+	612	AP2	- && O80340.1 RecName: Full=Ethylene-responsive transcription factor 4; Short=AtERF4; AltName: Full=Ethylene-responsive element-binding factor 4; Short=EREBP-4; AltName: Full=Protein RELATED TO APETALA2 5 && PF00847:AP2 domain
Cla97C10G187010	3166.23	1371.25	2299.8	7411.58	3106.06	5901.72	2279.09	5473.12	-1.26398	0.00213683	0.17538	Cla97Chr10	2514936	2515775	-	840	AP2	- && O80337.2 RecName: Full=Ethylene-responsive transcription factor 1A; Short=AtERF1A; AltName: Full=Ethylene-responsive element-binding factor 1A; Short=EREBP-1A && PF00847:AP2 domain
Cla97C08G146560	1465.94	2420.55	1689.9	4172.13	4998.65	4409.62	1858.8	4526.8	-1.28405	4.92628e-06	0.00464009	Cla97Chr08	5378642	5380649	+	960	AP2	- && Q70II3.2 RecName: Full=Ethylene-responsive transcription factor ERF110 && PF00847:AP2 domain
Cla97C05G092380	603.045	485.211	441.989	2846.99	442.946	774.62	510.082	1354.85	-1.40959	0.0130948	0.360356	Cla97Chr05	10463822	10464655	+	834	AP2	- && Q9SZ06.1 RecName: Full=Ethylene-responsive transcription factor ERF109 && PF00847:AP2 domain
Cla97C01G003220	252.004	236.643	90.7575	599.72	281.875	661.39	193.135	514.328	-1.41364	0.00246626	0.184603	Cla97Chr01	3010601	3011290	+	690	AP2	- && Q9M0L0.2 RecName: Full=Dehydration-responsive element-binding protein 1A; Short=Protein DREB1A; AltName: Full=C-repeat/dehydration-responsive element-binding factor 3; Short=C-repeat-binding factor 3; Short=CRT/DRE-binding factor 3; AltName: Full=Cold resistance-related AP2 transcription factor && PF00847:AP2 domain
Cla97C07G141920	2186.65	3618.44	3056.71	12887.7	6438.5	5347.21	2953.94	8224.48	-1.4773	0.000134165	0.0444891	Cla97Chr07	29452228	29453163	-	936	AP2	- && Q9C7W2.1 RecName: Full=Ethylene-responsive transcription factor ERF061 && PF00847:AP2 domain
Cla97C08G145370	11.7667	43.1095	39.9333	166.962	126.245	32.805	31.6032	108.671	-1.78055	0.00720631	0.281701	Cla97Chr08	1950211	1950765	+	555	AP2	- && Q9C9I2.1 RecName: Full=Ethylene-responsive transcription factor ERF021 && PF00847:AP2 domain
Cla97C08G145390	16.6695	18.3445	5.44545	58.5327	37.0029	44.4454	13.4865	46.6603	-1.79457	0.0031141	0.205533	Cla97Chr08	2056441	2056914	+	474	AP2	- && Q9LQ28.1 RecName: Full=Ethylene-responsive transcription factor ERF022 && PF00847:AP2 domain
Cla97C08G147180	0.980561	5.50334	9.07575	7.67641	32.6496	20.1063	5.18655	20.1441	-1.94687	0.0416904	0.536174	Cla97Chr08	9995981	9996730	+	750	AP2	- && Q9M374.1 RecName: Full=Ethylene-responsive transcription factor CRF6; AltName: Full=Protein CYTOKININ RESPONSE FACTOR 6 && PF00847:AP2 domain
Cla97C05G089730	153.948	102.729	239.6	1045.91	165.425	707.952	165.426	639.763	-1.95152	0.000674538	0.0998024	Cla97Chr05	7954167	7954802	-	636	AP2	- && Q9FJ93.1 RecName: Full=Dehydration-responsive element-binding protein 1D; Short=Protein DREB1D; AltName: Full=C-repeat/dehydration-responsive element-binding factor 4; Short=C-repeat-binding factor 4; Short=CRT/DRE-binding factor 4 && PF00847:AP2 domain
Cla97C03G059320	188.268	61.4539	164.271	1154.34	151.276	335.457	137.998	547.025	-1.98759	0.00226	0.178953	Cla97Chr03	8759960	8760562	+	603	AP2	- && O80340.1 RecName: Full=Ethylene-responsive transcription factor 4; Short=AtERF4; AltName: Full=Ethylene-responsive element-binding factor 4; Short=EREBP-4; AltName: Full=Protein RELATED TO APETALA2 5 && PF00847:AP2 domain
Cla97C05G089740	6.86392	3.66889	19.0591	53.7349	6.52992	65.6099	9.86396	41.9582	-2.0876	0.0199417	0.415911	Cla97Chr05	7974223	7974801	-	579	AP2	- && Q9CAN9.1 RecName: Full=Ethylene-responsive transcription factor ERF026 && PF00847:AP2 domain
Cla97C01G005910	82.3671	76.1295	74.4212	687.039	208.957	359.796	77.6392	418.598	-2.43153	4.84268e-08	0.000328931	Cla97Chr01	5687151	5687768	+	618	AP2	- && Q9FJ93.1 RecName: Full=Dehydration-responsive element-binding protein 1D; Short=Protein DREB1D; AltName: Full=C-repeat/dehydration-responsive element-binding factor 4; Short=C-repeat-binding factor 4; Short=CRT/DRE-binding factor 4 && PF00847:AP2 domain
Cla97C02G032880	150.026	82.55	61.7151	1557.35	96.8604	300.536	98.097	651.583	-2.73203	0.0116016	0.342508	Cla97Chr02	6045669	6046370	-	702	AP2	- && Q9SZ06.1 RecName: Full=Ethylene-responsive transcription factor ERF109 && PF00847:AP2 domain
Cla97C01G015890	0	1.83445	2.72273	28.7865	11.9715	3.17467	1.51906	14.6442	-3.25762	0.0110815	0.337737	Cla97Chr01	29654083	29654682	-	600	AP2	- && Q9SZ06.1 RecName: Full=Ethylene-responsive transcription factor ERF109 && PF00847:AP2 domain
Cla97C10G198830	249.062	151.342	200.574	200.546	395.06	712.185	200.326	435.93	-1.12162	0.0149384	0.37593	Cla97Chr10	28677956	28680474	-	1590	Ank	- && - && PF12796:Ankyrin repeats (3 copies)|PF00023:Ankyrin repeat|PF13857:Ankyrin repeats (many copies)
Cla97C02G049780	15.689	37.6061	19.0591	5.75731	8.70656	6.34935	24.1181	6.93774	1.80253	0.0150334	0.376407	Cla97Chr02	37150179	37157966	+	6966	AMP-binding	- && B2HIM0.1 RecName: Full=Long-chain-fatty-acid--AMP ligase FadD28; Short=FAAL; AltName: Full=Acyl-AMP synthetase && PF13450:NAD(P)-binding Rossmann-like domain|PF00550:Phosphopantetheine attachment site|PF00501:AMP-binding enzyme|PF00199:Catalase
Cla97C05G096310	2403.35	3206.61	2002.11	8184.98	5475.34	2400.05	2537.36	5353.45	-1.07718	0.012096	0.349954	Cla97Chr05	24970463	24973141	+	1440	AMP-binding	- && Q84P21.2 RecName: Full=4-coumarate--CoA ligase-like 5; AltName: Full=4-coumarate--CoA ligase isoform 9; Short=At4CL9; AltName: Full=Peroxisomal OPC-8:0-CoA ligase 1 && PF00501:AMP-binding enzyme
Cla97C05G084490	267.693	332.952	304.038	867.435	657.345	412.707	301.561	645.829	-1.09887	0.00121382	0.12771	Cla97Chr05	3452268	3453770	-	1503	Ammonium_transp	- && P54144.1 RecName: Full=Ammonium transporter 1 member 1; Short=AtAMT1;1 && PF00909:Ammonium Transporter Family
Cla97C11G215540	130.415	85.3017	82.5893	203.425	176.308	219.052	99.4352	199.595	-1.00665	0.00272155	0.191574	Cla97Chr11	12210758	12217184	+	1272	Aminotran_1_2	- && Q9ZQI7.2 RecName: Full=Aminotransferase ALD1; AltName: Full=AGD2-like defense response protein 1 && PF00155:Aminotransferase class I and II
Cla97C05G107470	347.118	1183.22	672.513	1887.44	1759.81	997.906	734.283	1548.39	-1.07625	0.0171475	0.393478	Cla97Chr05	34398925	34402583	+	1149	ADH_N	- && Q9ZUC1.2 RecName: Full=Quinone oxidoreductase-like protein At1g23740, chloroplastic; Flags: Precursor && PF13602:Zinc-binding dehydrogenase|PF08240:Alcohol dehydrogenase GroES-like domain
Cla97C10G195780	26.4751	17.4272	36.303	80.6023	46.7977	39.1543	26.7351	55.5181	-1.05607	0.0468549	0.562365	Cla97Chr10	25329239	25331383	-	1230	Acetyltransf_1	- && Q42381.1 RecName: Full=Probable N-acetyltransferase HLS1; AltName: Full=Protein CONSTITUTIVE PHOTOMORPHOGENIC 3; AltName: Full=Protein HOOKLESS 1; AltName: Full=Protein UNUSUAL SUGAR RESPONSE 2 && PF00583:Acetyltransferase (GNAT) family
Cla97C07G143200	151.006	250.402	250.491	860.718	590.958	310.06	217.3	587.245	-1.43422	0.000619775	0.0962308	Cla97Chr07	30645133	30646164	-	1032	Abhydrolase_3	- && Q9LFR7.1 RecName: Full=Probable carboxylesterase 17; AltName: Full=AtCXE17 && PF07859:alpha/beta hydrolase fold
Cla97C09G178350	3368.23	458.611	1416.72	258.119	895.687	947.111	1747.85	700.306	1.31964	0.0371368	0.515485	Cla97Chr09	30754024	30762640	-	4353	ABC2_membrane	- && Q9M9E1.1 RecName: Full=ABC transporter G family member 40; Short=ABC transporter ABCG.40; Short=AtABCG40; AltName: Full=Pleiotropic drug resistance protein 12 && PF01061:ABC-2 type transporter|PF08370:Plant PDR ABC transporter associated|PF14510:ABC-transporter extracellular N-terminal|PF00005:ABC transporter
Cla97C10G199820	4460.57	2544.38	4402.65	1860.57	1874.09	1811.68	3802.53	1848.78	1.04037	0.000416136	0.0814967	Cla97Chr10	29798591	29814513	-	4263	ABC2_membrane	- && Q5W274.1 RecName: Full=Pleiotropic drug resistance protein 3; AltName: Full=NtPDR3 && PF01061:ABC-2 type transporter|PF00005:ABC transporter|PF14510:ABC-transporter extracellular N-terminal|PF08370:Plant PDR ABC transporter associated
Cla97C09G172820	140.22	185.279	133.414	569.974	453.829	224.344	152.971	416.049	-1.44374	0.000275659	0.0640889	Cla97Chr09	9350644	9357711	-	1941	ABC2_membrane	- && Q84TH5.1 RecName: Full=ABC transporter G family member 25; Short=ABC transporter ABCG.25; Short=AtABCG25; AltName: Full=White-brown complex homolog protein 26; Short=AtWBC26 && PF00005:ABC transporter|PF01061:ABC-2 type transporter
Cla97C08G150380	1250.21	746.619	1072.75	417.405	451.653	568.266	1023.2	479.108	1.09473	0.000289651	0.0651056	Cla97Chr08	18811648	18818600	-	3333	ABC_tran	- && Q9MAG3.2 RecName: Full=ABC transporter G family member 24; Short=ABC transporter ABCG.24; Short=AtABCG24; AltName: Full=Probable white-brown complex homolog protein 25; Short=AtWBC25 && PF00005:ABC transporter
Cla97C01G013280	440.272	51.3645	192.406	39.3416	50.0627	131.22	228.014	73.5414	1.6328	0.017694	0.3975	Cla97Chr01	27098986	27100503	+	1518	AAA	- && Q9FLD5.1 RecName: Full=AAA-ATPase ASD, mitochondrial; AltName: Full=AAA-ATPase 1; AltName: Full=Protein ATPASE-IN-SEED-DEVELOPMENT && PF14363:Domain associated at C-terminal with AAA|PF00004:ATPase family associated with various cellular activities (AAA)
Cla97C11G219790	592.259	886.037	385.719	1226.31	852.154	3686.85	621.338	1921.77	-1.62897	0.00206471	0.170878	Cla97Chr11	25853415	25855855	-	1482	AAA	- && Q8VZG2.1 RecName: Full=Protein HYPER-SENSITIVITY-RELATED 4; Short=AtHSR4; AltName: Full=BCS1-like protein && PF00004:ATPase family associated with various cellular activities (AAA)|PF14363:Domain associated at C-terminal with AAA
Cla97C11G213210	35.3002	51.3645	23.597	158.326	85.9773	26.4556	36.7539	90.253	-1.29754	0.0414333	0.53507	Cla97Chr11	6554518	6560091	-	1434	Aa_trans	- && Q9FEL8.1 RecName: Full=Auxin transporter-like protein 1; AltName: Full=AUX1-like protein 1; AltName: Full=MtLAX1 && PF01490:Transmembrane amino acid transporter protein
Cla97C04G073700	77.4643	260.491	71.6984	757.086	245.96	85.7162	136.551	362.921	-1.41042	0.0453892	0.554613	Cla97Chr04	21442819	21447575	+	1458	Aa_trans	- && Q9FEL7.1 RecName: Full=Auxin transporter-like protein 2; AltName: Full=AUX1-like protein 2; AltName: Full=MtLAX2 && PF01490:Transmembrane amino acid transporter protein
Cla97C06G112270	104.92	193.534	241.415	395.335	352.616	333.341	179.956	360.431	-1.0014	0.00595999	0.256253	Cla97Chr06	3256072	3259802	+	954	2OG-FeII_Oxy	- && Q9S818.1 RecName: Full=Naringenin,2-oxoglutarate 3-dioxygenase; Short=Naringenin 3-dioxygenase; AltName: Full=F3H; AltName: Full=Flavanone 3-hydroxylase; AltName: Full=Protein TRANSPARENT TESTA 6 && PF14226:non-haem dioxygenase in morphine synthesis N-terminal|PF03171:2OG-Fe(II) oxygenase superfamily
Cla97C09G173910	635.403	1799.59	701.555	2894.97	3146.33	1091.03	1045.52	2377.44	-1.18515	0.0173188	0.3948	Cla97Chr09	10581791	10583357	-	957	2OG-FeII_Oxy	- && Q04644.1 RecName: Full=1-aminocyclopropane-1-carboxylate oxidase 1; Short=ACC oxidase 1; AltName: Full=Ethylene-forming enzyme; Short=EFE; AltName: Full=PMEL1 && PF14226:non-haem dioxygenase in morphine synthesis N-terminal|PF03171:2OG-Fe(II) oxygenase superfamily
Cla97C09G170450	5.88336	21.0961	17.2439	72.9259	31.5613	23.2809	14.7411	42.5894	-1.52984	0.0285824	0.475731	Cla97Chr09	6844481	6846371	+	960	2OG-FeII_Oxy	- && Q9C6I4.1 RecName: Full=Gibberellin 2-beta-dioxygenase 7; AltName: Full=GA 2-oxidase 7; AltName: Full=Gibberellin 2-beta-hydroxylase 7; AltName: Full=Gibberellin 2-oxidase 7 && PF03171:2OG-Fe(II) oxygenase superfamily|PF14226:non-haem dioxygenase in morphine synthesis N-terminal
Cla97C05G082460	65.6976	108.232	87.1272	348.317	210.046	123.812	87.019	227.392	-1.38602	0.00181933	0.163574	Cla97Chr05	1827776	1829179	-	1026	2-Hacid_dh_C	- && Q9LE33.1 RecName: Full=Glyoxylate/hydroxypyruvate reductase HPR3; AltName: Full=NAD(P)H-dependent hydroxypyruvate reductase 3; Short=AtHPR3; Short=HPR 3 && PF02826:D-isomer specific 2-hydroxyacid dehydrogenase, NAD binding domain|PF00389:D-isomer specific 2-hydroxyacid dehydrogenase, catalytic domain
Cla97C09G178490	1.96112	35.7717	78.0515	0	0	1.05822	38.5948	0.352741	6.70417	2.75499e-05	0.0160275	Cla97Chr09	31393197	31393551	+	222	-	- && - && -
Cla97C01G005340	0	0	0	6.71686	8.70656	50.7948	0	22.0727	-7.00331	1.71667e-05	0.012418	Cla97Chr01	5063211	5063633	-	423	-	- && - && -
Cla97C04G074950	0.980561	37.6061	8.16818	0	0	0	15.585	0	6.35784	0.000554007	0.0905156	Cla97Chr04	22555235	22560071	-	201	-	- && - && -
Cla97C06G118750	8.82505	22.9306	6.35303	0	0	0	12.7029	0	6.06223	0.000262254	0.0640889	Cla97Chr06	12982023	12983450	-	1323	-	- && Q5XF85.2 RecName: Full=E3 ubiquitin-protein ligase ATL42; AltName: Full=RING-H2 finger protein ATL42; AltName: Full=RING-type E3 ubiquitin transferase ATL42; Flags: Precursor && PF13639:Ring finger domain
Cla97C09G179070	0	21.0961	9.07575	0	0	0	10.0573	0	5.72606	0.00716798	0.281168	Cla97Chr09	32558438	32558762	-	225	-	- && - && -
Cla97C07G140860	0	10.0894	19.0591	0	0	0	9.71617	0	5.67653	0.0078269	0.290462	Cla97Chr07	28692991	28694376	-	1053	-	- && Q8L8A6.1 RecName: Full=Growth-regulating factor 5; Short=AtGRF5; AltName: Full=Transcription activator GRF5 && PF08879:WRC|PF08880:QLQ
Cla97C06G116950	4.9028	77.9639	179.7	0.959552	0	4.2329	87.5222	1.73082	5.66413	1.32168e-06	0.00223542	Cla97Chr06	8386601	8386876	-	276	-	- && - && -
Cla97C01G021700	0	18.3445	9.07575	0	0	0	9.14007	0	5.58818	0.00978369	0.318159	Cla97Chr01	33801219	33802538	-	369	-	- && - && -
Cla97C08G155960	1.96112	15.5928	31.7651	0	1.08832	0	16.4397	0.362773	5.47376	0.00102885	0.119456	Cla97Chr08	23892590	23893216	+	168	-	- && - && -
Cla97C09G173880	0.980561	6.42056	16.3364	0	0	0	7.91249	0	5.38084	0.00669745	0.271538	Cla97Chr09	10531663	10532715	-	1053	-	- && Q9FJ76.1 RecName: Full=Probable long-chain-alcohol O-fatty-acyltransferase 5; AltName: Full=Wax synthase 5 && PF13813:Membrane bound O-acyl transferase family
Cla97C09G169630	4.9028	13.7583	4.53788	0	0	0	7.73301	0	5.34642	0.00382806	0.218079	Cla97Chr09	5877539	5882589	+	786	-	- && - && -
Cla97C03G059390	0	21.0961	0.907575	0	0	0	7.33456	0	5.27036	0.0319552	0.4896	Cla97Chr03	8798707	8802331	+	354	-	- && - && -
Cla97C09G173810	0	18.3445	3.6303	0	0	0	7.32492	0	5.26871	0.023335	0.442222	Cla97Chr09	10460400	10460832	+	231	-	- && - && -
Cla97C08G154700	0	10.0894	10.8909	0	0	0	6.99345	0	5.20229	0.0223544	0.439532	Cla97Chr08	22767365	22769621	-	165	-	- && - && -
Cla97C09G173860	0	6.42056	14.5212	0	0	0	6.98059	0	5.19971	0.0236554	0.4452	Cla97Chr09	10494313	10495317	-	1005	-	- && Q9FJ74.1 RecName: Full=Probable long-chain-alcohol O-fatty-acyltransferase 3; AltName: Full=Wax synthase 3 && PF13813:Membrane bound O-acyl transferase family
Cla97C02G038830	1.96112	11.0067	6.35303	0	0	0	6.44027	0	5.08347	0.0100695	0.320259	Cla97Chr02	26377320	26380090	-	1578	-	- && Q96GN5.2 RecName: Full=Cell division cycle-associated 7-like protein; AltName: Full=Protein JPO2; AltName: Full=Transcription factor RAM2 && PF10497:Zinc-finger domain of monoamine-oxidase A repressor R1
Cla97C02G033710	0.980561	15.5928	2.72273	0	0	0	6.43202	0	5.08142	0.0167896	0.390741	Cla97Chr02	7228484	7228742	-	228	-	- && - && -
Cla97C09G178760	1.96112	11.9239	3.6303	0	0	0	5.83844	0	4.94168	0.016159	0.385475	Cla97Chr09	31840180	31846858	+	591	-	- && - && -
Cla97C08G157350	6.86392	19.2617	31.7651	0.959552	0	1.05822	19.2969	0.672592	4.82036	0.000465123	0.0844049	Cla97Chr08	24932053	24937342	+	525	-	- && - && -
Cla97C02G026930	13.7278	138.501	85.3121	0.959552	7.61824	0	79.1802	2.85926	4.81324	2.60849e-06	0.00286644	Cla97Chr02	621510	625821	+	372	-	- && - && -
Cla97C02G047580	10.7862	14.6756	5.44545	0.959552	0	0	10.3024	0.319851	4.79737	0.00330725	0.20909	Cla97Chr02	35237853	35238954	+	486	-	- && - && PF08646:Replication factor-A C terminal domain
Cla97C09G164840	0.980561	12.8411	0.907575	0	0	0	4.90975	0	4.69164	0.0443629	1	Cla97Chr09	2269485	2270014	+	342	-	- && - && -
Cla97C02G045180	6.86392	2.75167	4.53788	0	0	0	4.71782	0	4.63141	0.0267941	1	Cla97Chr02	33261009	33261725	+	717	-	- && Q9SIT5.1 RecName: Full=Cation/H(+) antiporter 15; AltName: Full=Protein CATION/H+ EXCHANGER 15; Short=AtCHX15 && -
Cla97C01G016420	1.96112	5.50334	6.35303	0	0	0	4.60583	0	4.59983	0.0307614	1	Cla97Chr01	30137009	30138799	+	1791	-	- && - && PF13414:TPR repeat
Cla97C10G196840	1.96112	2.75167	9.07575	0	0	0	4.59618	0	4.59694	0.034658	1	Cla97Chr10	26640914	26649177	-	414	-	- && - && -
Cla97C09G170930	6.86392	11.9239	30.8576	0.959552	1.08832	0	16.5485	0.682624	4.59339	0.00116162	0.124128	Cla97Chr09	7294103	7294970	-	288	-	- && - && -
Cla97C02G038390	2.94168	21.0961	76.2363	0.959552	3.26496	0	33.4247	1.40817	4.58582	0.000397598	0.0794393	Cla97Chr02	25820837	25824470	-	195	-	- && - && -
Cla97C03G057440	0	9.17223	17.2439	0.959552	0	0	8.80538	0.319851	4.57316	0.0242467	0.450504	Cla97Chr03	6188185	6188846	+	312	-	- && - && -
novel.719	3.92224	15.5928	6.35303	0.959552	0	0	8.62268	0.319851	4.54243	0.00859656	0.302562	Cla97Chr10	2482168	2483717	+	491	-	-
Cla97C11G207410	1.96112	5.50334	5.44545	0	0	0	4.3033	0	4.50171	0.0378313	1	Cla97Chr11	1274996	1275520	+	525	-	- && Q00465.1 RecName: Full=Ribosome-inactivating protein luffin-alpha; AltName: Full=rRNA N-glycosidase; Flags: Precursor && PF00161:Ribosome inactivating protein
Cla97C07G136750	0.980561	7.33778	4.53788	0	0	0	4.28541	0	4.49605	0.0455294	1	Cla97Chr07	24207993	24211588	+	258	-	- && - && -
Cla97C02G045690	1.96112	46.7784	15.4288	0	3.26496	0	21.3894	1.08832	4.33332	0.0035167	0.212545	Cla97Chr02	33661695	33661892	-	198	-	- && - && -
Cla97C07G141480	13.7278	17.4272	29.0424	2.87865	0	0	20.0658	0.959552	4.31925	0.000491993	0.0861205	Cla97Chr07	29082566	29084219	-	318	-	- && - && -
Cla97C08G153180	2.94168	43.1095	34.4879	2.87865	1.08832	0	26.8463	1.32232	4.31587	0.000608597	0.0962308	Cla97Chr08	21453094	21454502	+	234	-	- && - && -
Cla97C04G075330	0	19.2617	2.72273	0.959552	0	0	7.32813	0.319851	4.30778	0.0475221	0.566015	Cla97Chr04	22890783	22891051	-	219	-	- && - && -
Cla97C10G194320	0	27.5167	11.7985	0	0	2.11645	13.1051	0.705483	4.2322	0.022875	0.440572	Cla97Chr10	23575782	23577444	-	318	-	- && - && -
Cla97C07G135210	1.96112	4.58611	12.7061	0.959552	0	0	6.41776	0.319851	4.11735	0.0285274	0.475731	Cla97Chr07	20118754	20118999	-	246	-	- && - && -
novel.156	9.80561	11.9239	14.5212	0	2.17664	0	12.0836	0.725546	4.10849	0.00472371	0.235369	Cla97Chr02	1022778	1023283	-	337	-	-
Cla97C01G025630	1.96112	18.3445	71.6984	0	5.4416	0	30.668	1.81387	4.1055	0.0039087	0.220897	Cla97Chr01	36471583	36471903	-	321	-	- && - && -
Cla97C05G083350	8.82505	15.5928	10.8909	0.959552	1.08832	0	11.7696	0.682624	4.10073	0.00373422	0.216265	Cla97Chr05	2564523	2566732	+	573	-	- && F4HVY0.1 RecName: Full=Protein ECERIFERUM 1 && -
Cla97C10G188010	8.82505	5.50334	39.0257	0.959552	2.17664	0	17.7847	1.0454	4.10022	0.00236514	0.183377	Cla97Chr10	3964697	3965026	+	330	-	- && - && -
Cla97C10G195450	1.96112	5.50334	58.9924	2.87865	1.08832	0	22.1523	1.32232	4.04427	0.00522611	0.24209	Cla97Chr10	24986605	24988555	+	1362	-	- && Q9SZA4.1 RecName: Full=Cell division cycle 20.1, cofactor of APC complex; Short=AtCDC20.1 && -
Cla97C09G181600	19.6112	89.8878	58.0848	5.75731	4.35328	0	55.8613	3.3702	4.03922	4.68328e-06	0.00463177	Cla97Chr09	35046601	35046838	-	201	-	- && - && -
Cla97C11G213600	0	59.6195	40.8409	0.959552	4.35328	1.05822	33.4868	2.12368	3.99276	0.00285564	0.196127	Cla97Chr11	7003289	7003719	-	270	-	- && - && -
Cla97C03G054930	2.94168	7.33778	7.2606	0.959552	0	0	5.84669	0.319851	3.98226	0.0305011	0.484661	Cla97Chr03	3958084	3959034	-	951	-	- && Q9SNE5.1 RecName: Full=Protein IRREGULAR XYLEM 15; Short=AtIRX15 && PF04669:Polysaccharide biosynthesis
Cla97C08G153890	2.94168	118.322	39.0257	3.83821	5.4416	1.05822	53.4297	3.44601	3.95616	0.000265755	0.0640889	Cla97Chr08	22061242	22063345	+	411	-	- && - && -
Cla97C02G033680	2.94168	30.2683	12.7061	0.959552	2.17664	0	15.3054	1.0454	3.88357	0.00500316	0.240548	Cla97Chr02	7221515	7221972	+	366	-	- && - && -
Cla97C04G068540	7.84448	12.8411	9.98333	0	0	2.11645	10.223	0.705483	3.87946	0.0103926	0.326129	Cla97Chr04	318459	321967	+	726	-	- && - && -
Cla97C01G013190	1.96112	22.0133	29.95	2.87865	1.08832	0	17.9748	1.32232	3.73997	0.00514851	0.241729	Cla97Chr01	27003557	27003886	+	285	-	- && - && -
Cla97C06G123460	26.4751	108.232	121.615	9.59552	7.61824	3.17467	85.4408	6.79614	3.64698	3.43984e-07	0.001134	Cla97Chr06	25779410	25783026	-	219	-	- && - && -
Cla97C09G165340	13.7278	87.1361	154.288	9.59552	7.61824	4.2329	85.0506	7.14888	3.56936	1.01134e-05	0.00869748	Cla97Chr09	2555889	2556935	+	231	-	- && - && -
Cla97C09G169970	6.86392	9.17223	19.9667	0.959552	2.17664	0	12.0009	1.0454	3.53331	0.00773767	0.289746	Cla97Chr09	6253943	6254881	+	276	-	- && - && -
Cla97C05G092730	8.82505	91.7223	17.2439	3.83821	6.52992	0	39.2637	3.45604	3.50883	0.0013744	0.135746	Cla97Chr05	10870193	10871854	+	309	-	- && - && -
Cla97C10G196820	12.7473	84.3845	91.6651	7.67641	9.79488	0	62.9323	5.82376	3.43319	0.000247022	0.0626422	Cla97Chr10	26627740	26629719	-	261	-	- && - && -
Cla97C05G082200	56.8725	13.7583	25.4121	2.87865	5.4416	1.05822	32.0143	3.12616	3.36063	0.000226379	0.0589182	Cla97Chr05	1642475	1643029	-	555	-	- && Q58FX0.1 RecName: Full=BON1-associated protein 2; AltName: Full=Protein BON1-ASSOCIATED PROTEIN 1-LIKE && -
Cla97C05G097980	15.689	21.0961	6.35303	0	4.35328	0	14.3794	1.45109	3.34158	0.0132801	0.360889	Cla97Chr05	27300524	27301019	+	180	-	- && - && -
Cla97C11G217670	5.88336	16.51	19.0591	1.9191	2.17664	0	13.8175	1.36525	3.33524	0.00622541	0.261625	Cla97Chr11	22449867	22453442	+	2889	-	- && Q9SZR3.1 RecName: Full=Protein SMAX1-LIKE 4; Short=AtSMXL4; AltName: Full=Protein HEAT SHOCK PROTEIN-RELATED; Short=AtHSPR && -
Cla97C02G044040	8.82505	6.42056	5.44545	0	2.17664	0	6.89702	0.725546	3.28928	0.0476878	0.566866	Cla97Chr02	32234318	32236622	-	1533	-	- && Q9ZV93.1 RecName: Full=F-box/FBD/LRR-repeat protein At1g78750 && PF08387:FBD
Cla97C05G107890	0.980561	67.8745	10.8909	1.9191	6.52992	0	26.582	2.81634	3.24735	0.0181974	0.404886	Cla97Chr05	34659368	34660689	+	270	-	- && - && -
Cla97C01G022800	3.92224	3.66889	11.7985	0.959552	0	1.05822	6.4632	0.672592	3.24722	0.0487373	0.573142	Cla97Chr01	34443437	34444333	+	435	-	- && - && -
Cla97C03G066860	9.80561	44.0267	25.4121	0.959552	5.4416	2.11645	26.4148	2.8392	3.2383	0.000839913	0.110748	Cla97Chr03	30371012	30371280	+	198	-	- && - && -
Cla97C08G158920	5.88336	15.5928	31.7651	4.79776	0	1.05822	17.7471	1.95199	3.15325	0.00859618	0.302562	Cla97Chr08	26132138	26141756	-	423	-	- && - && -
Cla97C05G102000	0.980561	93.5567	49.0091	6.71686	8.70656	1.05822	47.8488	5.49388	3.1229	0.00581034	0.253705	Cla97Chr05	30438099	30441159	+	189	-	- && - && -
Cla97C09G177010	9.80561	115.57	40.8409	0.959552	4.35328	14.8151	55.4055	6.70932	3.05351	0.00194297	0.168561	Cla97Chr09	25946461	25948724	-	288	-	- && - && -
Cla97C10G202280	10.7862	4.58611	9.07575	2.87865	0	0	8.14934	0.959552	3.03499	0.04948	0.5747	Cla97Chr10	32176091	32178358	+	297	-	- && - && -
Cla97C04G074480	7.84448	41.275	148.842	8.63596	3.26496	12.6987	65.9873	8.19987	3.00737	0.00113666	0.123844	Cla97Chr04	22161046	22161444	+	399	-	- && - && -
Cla97C09G174410	11.7667	18.3445	8.16818	3.83821	0	1.05822	12.7598	1.63214	2.93133	0.0152688	0.37658	Cla97Chr09	11300786	11304799	-	594	-	- && - && -
novel.98	13.7278	10.0894	7.2606	1.9191	0	2.11645	10.3593	1.34518	2.9264	0.0195054	0.413564	Cla97Chr01	34161611	34162525	-	694	-	-
Cla97C10G185290	5.88336	55.9506	31.7651	3.83821	6.52992	2.11645	31.1997	4.16152	2.91156	0.00215807	0.176098	Cla97Chr10	702600	703573	-	243	-	- && - && -
novel.383	6.86392	34.8545	38.1182	6.71686	4.35328	0	26.6122	3.69005	2.84077	0.00629481	0.262682	Cla97Chr05	1566734	1567541	-	229	-	-
novel.418	13.7278	26.5995	66.253	6.71686	6.52992	2.11645	35.5268	5.12108	2.79227	0.000934448	0.116248	Cla97Chr05	32221212	32221978	-	267	-	-
Cla97C03G061040	2.94168	54.1161	49.0091	4.79776	2.17664	8.46579	35.3556	5.14673	2.78034	0.00556299	0.24895	Cla97Chr03	17471379	17471809	+	204	-	- && - && -
Cla97C11G214560	8.82505	27.5167	43.5636	0	7.61824	4.2329	26.6351	3.95038	2.77257	0.00713155	0.280462	Cla97Chr11	7956763	7956975	+	213	-	- && - && -
Cla97C05G095430	9.80561	108.232	59.9	10.5551	9.79488	6.34935	59.3126	8.89976	2.7359	0.000704141	0.101359	Cla97Chr05	21051549	21052100	-	220	-	- && - && -
Cla97C05G086300	3.92224	14.6756	16.3364	0	2.17664	3.17467	11.6447	1.78377	2.72991	0.0302783	0.483282	Cla97Chr05	4733916	4734513	-	354	-	- && - && -
Cla97C07G129070	4.9028	4.58611	17.2439	0.959552	1.08832	2.11645	8.91095	1.38811	2.69019	0.0405458	0.530516	Cla97Chr07	798106	799294	-	222	-	- && - && -
Cla97C10G198700	5.88336	11.9239	9.07575	0	2.17664	2.11645	8.961	1.43103	2.6739	0.0403541	0.530368	Cla97Chr10	28530426	28532204	+	252	-	- && - && -
novel.97	15.689	57.785	40.8409	11.5146	4.35328	2.11645	38.105	5.99478	2.65507	0.00115867	0.124128	Cla97Chr01	33455721	33456104	-	266	-	-
Cla97C02G040600	5.88336	36.6889	26.3197	5.75731	5.4416	0	22.964	3.73297	2.61684	0.0141921	0.367917	Cla97Chr02	28501898	28509610	+	396	-	- && - && -
Cla97C02G038600	31.3779	228.388	354.862	43.1798	40.2678	16.9316	204.876	33.4597	2.61379	0.000223978	0.0589182	Cla97Chr02	26143959	26147110	-	189	-	- && - && -
Cla97C08G145220	45.1058	109.149	101.648	19.191	11.9715	10.5822	85.3012	13.9149	2.61112	2.20635e-06	0.00256715	Cla97Chr08	1707978	1708880	+	186	-	- && - && -
Cla97C10G192220	2.94168	31.1856	30.8576	0.959552	9.79488	0	21.6616	3.58481	2.60956	0.0399685	0.527403	Cla97Chr10	18471933	18490792	-	1083	-	- && - && -
Cla97C05G108420	22.5529	40.3578	111.632	17.2719	11.9715	0	58.1808	9.74782	2.57298	0.00597495	0.256253	Cla97Chr05	35087869	35088552	-	318	-	- && - && -
Cla97C11G212970	438.311	1094.25	2548.47	136.256	182.838	369.32	1360.34	229.471	2.56795	8.52776e-06	0.00766724	Cla97Chr11	6332204	6335525	+	210	-	- && - && -
Cla97C03G056860	10.7862	12.8411	7.2606	0.959552	4.35328	0	10.296	1.77094	2.55666	0.0431974	0.54286	Cla97Chr03	5510045	5510762	-	180	-	- && - && -
Cla97C01G006720	6.86392	10.0894	18.1515	0.959552	4.35328	1.05822	11.7016	2.12368	2.48118	0.0293228	0.480038	Cla97Chr01	6776763	6777008	-	246	-	- && - && -
Cla97C11G225360	27.4557	42.1922	114.354	12.4742	17.4131	3.17467	61.3341	11.0207	2.47779	0.000987434	0.119432	Cla97Chr11	30800690	30801285	-	225	-	- && - && -
Cla97C09G162410	12.7473	27.5167	5.44545	3.83821	4.35328	0	15.2365	2.7305	2.47678	0.0314475	0.485703	Cla97Chr09	392978	393365	+	174	-	- && - && -
Cla97C04G078800	16.6695	11.0067	66.253	12.4742	4.35328	0	31.3097	5.60915	2.46966	0.0220663	0.436472	Cla97Chr04	26231060	26233754	+	267	-	- && - && -
novel.36	31.3779	11.9239	13.6136	1.9191	8.70656	0	18.9718	3.54189	2.43208	0.0267657	0.46431	Cla97Chr01	25276384	25277079	+	247	-	-
Cla97C09G175950	17.6501	13.7583	58.0848	4.79776	10.8832	1.05822	29.8311	5.57973	2.42474	0.00934766	0.310486	Cla97Chr09	17942139	17945574	+	324	-	- && - && -
novel.45	2.94168	34.8545	10.8909	5.75731	2.17664	1.05822	16.229	2.99739	2.42436	0.037513	0.517105	Cla97Chr01	30442846	30443115	+	270	-	-
Cla97C10G191370	19.6112	39.4406	62.6227	6.71686	13.0598	3.17467	40.5582	7.65046	2.41225	0.00120492	0.12745	Cla97Chr10	10901617	10901980	-	285	-	- && - && -
Cla97C09G177790	12.7473	60.5367	31.7651	0.959552	6.52992	12.6987	35.0164	6.72939	2.38992	0.00804262	0.293798	Cla97Chr09	29327760	29328350	+	591	-	- && - && -
Cla97C04G070110	12.7473	19.2617	10.8909	2.87865	1.08832	4.2329	14.3	2.73329	2.38285	0.0149593	0.375978	Cla97Chr04	8800177	8802121	+	1353	-	- && Q9FGN8.2 RecName: Full=Protein DYAD; AltName: Full=Protein SWITCH 1 && -
novel.697	14.7084	80.7156	89.8499	15.3528	5.4416	14.8151	61.758	11.8699	2.37626	0.00145256	0.142236	Cla97Chr09	16415606	16416161	-	462	-	PF00280:Potato inhibitor I family
Cla97C11G211020	6.86392	55.9506	23.597	2.87865	8.70656	5.29112	28.8038	5.62544	2.36592	0.00974942	0.318159	Cla97Chr11	4418861	4419688	+	255	-	- && - && -
Cla97C06G111470	14.7084	65.1228	56.2697	13.4337	9.79488	3.17467	45.367	8.80109	2.36152	0.00216339	0.176098	Cla97Chr06	2247781	2248002	-	222	-	- && - && -
Cla97C11G215050	45.1058	88.9706	98.9257	15.3528	22.8547	7.40757	77.6674	15.205	2.35528	3.9879e-05	0.0197202	Cla97Chr11	11031828	11035540	+	408	-	- && - && -
Cla97C09G166630	38.2419	106.398	158.826	18.2315	25.0314	16.9316	101.155	20.0648	2.33628	5.86909e-05	0.0247001	Cla97Chr09	3629451	3630455	+	306	-	- && - && -
Cla97C07G132220	0.980561	47.6956	12.7061	4.79776	3.26496	4.2329	20.4607	4.09854	2.31869	0.0454074	0.554613	Cla97Chr07	3954412	3954891	-	480	-	- && P27396.1 RecName: Full=17.8 kDa class I heat shock protein; AltName: Full=Clone DCHSP17.7 && PF00011:Hsp20/alpha crystallin family
Cla97C03G051850	19.6112	7.33778	39.9333	4.79776	8.70656	0	22.2941	4.50144	2.31111	0.0305057	0.484661	Cla97Chr03	990651	991880	+	267	-	- && - && -
Cla97C01G002460	7.84448	7.33778	33.5803	6.71686	1.08832	2.11645	16.2542	3.30721	2.2811	0.0373143	0.515837	Cla97Chr01	2221463	2223603	+	219	-	- && - && -
Cla97C01G019640	12.7473	15.5928	20.8742	3.83821	6.52992	0	16.4048	3.45604	2.2501	0.0274115	0.468399	Cla97Chr01	32546409	32546615	-	207	-	- && - && -
Cla97C08G160940	10.7862	37.6061	109.817	19.191	11.9715	2.11645	52.7363	11.093	2.24534	0.0133007	0.360889	Cla97Chr08	27622648	27623394	-	231	-	- && - && -
Cla97C09G177780	20.5918	57.785	32.6727	4.79776	4.35328	14.8151	37.0165	7.98873	2.21662	0.00313346	0.205897	Cla97Chr09	29323224	29323799	+	576	-	- && - && -
Cla97C11G216390	11.7667	15.5928	20.8742	2.87865	5.4416	2.11645	16.0779	3.4789	2.21635	0.0137504	0.362842	Cla97Chr11	17730811	17732756	-	189	-	- && - && -
Cla97C01G025060	15.689	43.1095	66.253	8.63596	15.2365	3.17467	41.6838	9.0157	2.21306	0.00429362	0.226383	Cla97Chr01	36007740	36015167	+	219	-	- && - && -
Cla97C09G172770	61.7753	215.547	547.268	55.654	44.6211	78.3086	274.863	59.5279	2.2074	0.000541923	0.0893269	Cla97Chr09	9268838	9269570	-	213	-	- && - && -
Cla97C09G169260	40.203	71.5434	94.3878	23.0292	15.2365	6.34935	68.7114	14.8717	2.20291	0.000272335	0.0640889	Cla97Chr09	5528787	5530086	+	282	-	- && - && -
Cla97C05G080090	18.6307	122.908	261.382	23.0292	28.2963	37.0379	134.307	29.4545	2.19042	0.00271668	0.191574	Cla97Chr05	231094	231315	-	222	-	- && O65806.1 RecName: Full=Protein mago nashi homolog && -
Cla97C11G209920	56.8725	4.58611	83.4969	5.75731	20.6781	6.34935	48.3185	10.9282	2.14939	0.0204797	0.421529	Cla97Chr11	3452918	3453307	-	390	-	- && - && -
Cla97C07G143990	71.5809	77.9639	175.162	37.4225	28.2963	7.40757	108.236	24.3755	2.14789	0.000523047	0.0876769	Cla97Chr07	31482946	31485873	-	240	-	- && - && -
Cla97C08G147900	67.6587	219.216	310.391	53.7349	60.9459	22.2227	199.089	45.6345	2.12538	0.000273926	0.0640889	Cla97Chr08	14744144	14747450	+	279	-	- && - && -
Cla97C10G193850	31.3779	12.8411	82.5893	16.3124	9.79488	3.17467	42.2695	9.76064	2.10924	0.0119755	0.348345	Cla97Chr10	22698081	22699910	+	204	-	- && - && -
Cla97C02G042090	26.4751	17.4272	12.7061	5.75731	5.4416	2.11645	18.8695	4.43845	2.08205	0.0137189	0.362842	Cla97Chr02	29947361	29948221	-	222	-	- && - && -
Cla97C03G064290	61.7753	77.9639	89.8499	15.3528	38.0912	3.17467	76.5297	18.8729	2.02334	0.00362308	0.212654	Cla97Chr03	27775473	27784019	+	516	-	- && - && -
Cla97C06G114950	20.5918	45.8611	9.07575	4.79776	8.70656	5.29112	25.1762	6.26515	2.01154	0.0169544	0.390861	Cla97Chr06	5867514	5867849	-	336	-	- && - && -
Cla97C11G219420	31.3779	60.5367	96.203	13.4337	26.1197	7.40757	62.7059	15.6537	2.00633	0.00190143	0.167157	Cla97Chr11	25541908	25543420	+	183	-	- && - && -
Cla97C01G016130	17.6501	8.255	26.3197	8.63596	3.26496	1.05822	17.4083	4.31972	1.99591	0.041425	0.53507	Cla97Chr01	29883898	29887381	+	240	-	- && - && -
Cla97C02G050080	12.7473	33.02	50.8242	14.3933	9.79488	0	32.1972	8.06272	1.9928	0.0404203	0.530516	Cla97Chr02	37374237	37375221	-	333	-	- && - && -
Cla97C04G071510	24.514	83.4673	82.5893	31.6652	11.9715	4.2329	63.5235	15.9565	1.98668	0.00825415	0.297933	Cla97Chr04	18080529	18082225	-	291	-	- && - && -
Cla97C05G100470	17.6501	28.4339	103.464	16.3124	15.2365	6.34935	49.8492	12.6327	1.97976	0.0105338	0.327609	Cla97Chr05	29302099	29302445	+	267	-	- && - && -
Cla97C11G219150	28.4363	72.4606	84.4045	21.1101	17.4131	8.46579	61.7671	15.663	1.97743	0.00128198	0.1326	Cla97Chr11	25359578	25359936	+	285	-	- && - && -
Cla97C01G010400	24.514	94.4739	77.1439	24.9483	16.3248	8.46579	65.3773	16.5796	1.97604	0.0025641	0.188542	Cla97Chr01	15677002	15682495	-	369	-	- && - && -
Cla97C04G072740	31.3779	112.818	73.5136	33.5843	16.3248	5.29112	72.57	18.4001	1.97455	0.00521053	0.241935	Cla97Chr04	20080588	20080979	+	186	-	- && - && -
Cla97C10G192960	19.6112	61.4539	58.9924	16.3124	11.9715	7.40757	46.6858	11.8972	1.96953	0.00285119	0.196127	Cla97Chr10	21044363	21044575	-	213	-	- && - && -
Cla97C07G128760	76.4837	130.246	121.615	30.7057	50.0627	4.2329	109.448	28.3338	1.95067	0.00363414	0.212672	Cla97Chr07	453413	455277	+	225	-	- && - && -
Cla97C02G031570	16.6695	46.7784	101.648	19.191	7.61824	15.8734	55.0321	14.2275	1.94889	0.00751423	0.28759	Cla97Chr02	4433006	4435178	+	288	-	- && - && -
Cla97C01G025850	69.6198	72.4606	196.036	33.5843	46.7977	7.40757	112.706	29.2632	1.946	0.00338382	0.21181	Cla97Chr01	36658343	36658622	-	249	-	- && - && -
Cla97C05G084630	31.3779	34.8545	47.1939	4.79776	19.5898	5.29112	37.8088	9.89288	1.94465	0.00592668	0.256253	Cla97Chr05	3551475	3553496	-	198	-	- && - && -
Cla97C10G192650	251.024	178.858	97.1105	8.63596	37.0029	92.0655	175.664	45.9014	1.93822	0.00443728	0.229763	Cla97Chr10	20492520	20492897	+	378	-	- && - && -
Cla97C05G090470	28.4363	21.0961	10.8909	1.9191	9.79488	4.2329	20.1411	5.31563	1.9332	0.0278549	0.470814	Cla97Chr05	8575034	8577777	-	174	-	- && - && -
novel.238	16.6695	11.9239	39.9333	1.9191	14.1482	2.11645	22.8422	6.06124	1.92642	0.0476183	0.56638	Cla97Chr03	1320208	1322744	-	972	-	-
Cla97C10G192860	123.551	65.1228	150.657	50.8562	22.8547	15.8734	113.11	29.8614	1.916	0.000502817	0.0872186	Cla97Chr10	20863680	20866242	-	309	-	- && - && -
Cla97C07G138450	166.695	203.623	351.232	51.8158	68.5641	74.0757	240.517	64.8185	1.89342	2.20186e-06	0.00256715	Cla97Chr07	26233785	26234439	+	150	-	- && - && -
novel.341	225.529	1108	2170.01	197.668	270.992	476.201	1167.85	314.953	1.8909	0.00258998	0.188696	Cla97Chr05	6295721	6296955	+	1235	-	-
Cla97C02G028380	22.5529	377.896	688.849	98.8338	94.6838	102.648	363.099	98.7218	1.87912	0.0139127	0.363532	Cla97Chr02	1923145	1924227	+	1083	-	- && - && -
Cla97C10G189210	42.1641	301.766	579.033	41.2607	89.2422	121.696	307.654	84.0662	1.87279	0.00850629	0.301531	Cla97Chr10	5399473	5399916	-	444	-	- && - && -
Cla97C11G221440	21.5723	36.6889	39.9333	9.59552	17.4131	0	32.7315	9.00288	1.86459	0.041789	0.536744	Cla97Chr11	27433985	27435120	-	345	-	- && - && -
Cla97C08G149310	25.4946	61.4539	200.574	23.9888	27.208	28.5721	95.8409	26.5896	1.85119	0.00695186	0.276676	Cla97Chr08	17668665	17669103	+	312	-	- && P16273.2 RecName: Full=Pathogen-related protein && -
Cla97C11G224990	35.3002	33.02	46.2863	14.3933	16.3248	1.05822	38.2022	10.5921	1.84896	0.0164297	0.388842	Cla97Chr11	30598977	30603970	+	156	-	- && - && -
Cla97C06G121500	21.5723	44.9439	78.0515	11.5146	18.5014	10.5822	48.1892	13.5328	1.83651	0.00460401	0.232909	Cla97Chr06	23919077	23919479	-	345	-	- && - && -
Cla97C11G219380	102.959	144.004	169.717	50.8562	42.4445	23.2809	138.893	38.8605	1.83573	2.26984e-05	0.014483	Cla97Chr11	25513219	25514463	-	321	-	- && - && -
Cla97C02G045520	7.84448	53.1989	57.1772	20.1506	7.61824	5.29112	39.4069	11.02	1.8325	0.0302165	0.483282	Cla97Chr02	33530056	33530382	+	327	-	- && - && -
Cla97C09G178330	77.4643	48.6128	76.2363	26.8674	30.473	0	67.4378	19.1135	1.81785	0.0358579	0.5063	Cla97Chr09	30732443	30733367	+	231	-	- && - && -
Cla97C05G083610	45.1058	35.7717	29.95	1.9191	11.9715	17.9898	36.9425	10.6268	1.80599	0.015112	0.376466	Cla97Chr05	2750635	2752528	-	1707	-	- && Q9LF66.1 RecName: Full=BTB/POZ domain-containing protein At5g17580 && PF03000:NPH3 family
Cla97C10G186030	30.3974	48.6128	63.5303	16.3124	19.5898	5.29112	47.5135	13.7311	1.79122	0.00472261	0.235369	Cla97Chr10	1375532	1377457	-	234	-	- && - && -
Cla97C09G178510	25.4946	42.1922	71.6984	18.2315	10.8832	11.6405	46.4617	13.585	1.77075	0.00400012	0.221278	Cla97Chr09	31401546	31401994	+	294	-	- && - && -
Cla97C07G141570	18.6307	82.55	61.7151	9.59552	14.1482	24.3392	54.2986	16.0276	1.76467	0.00935924	0.310486	Cla97Chr07	29106474	29108241	-	351	-	- && - && -
Cla97C10G186190	15.689	44.9439	129.783	10.5551	17.4131	29.6303	63.472	19.1995	1.72855	0.0233705	0.442222	Cla97Chr10	1566952	1567683	+	732	-	- && - && -
Cla97C06G113710	60.7948	124.742	173.347	58.5327	38.0912	11.6405	119.628	36.0881	1.72664	0.00453132	0.232804	Cla97Chr06	4656354	4658001	+	249	-	- && - && -
Cla97C08G161220	33.3391	51.3645	84.4045	23.9888	25.0314	2.11645	56.3693	17.0455	1.72446	0.0224992	0.440572	Cla97Chr08	27812977	27813231	-	156	-	- && - && -
Cla97C08G154070	25.4946	41.275	61.7151	16.3124	11.9715	10.5822	42.8282	12.9554	1.72284	0.00399503	0.221278	Cla97Chr08	22214395	22214995	-	330	-	- && - && -
Cla97C05G105380	36.2807	55.9506	52.6394	21.1101	15.2365	7.40757	48.2902	14.5847	1.72266	0.00276757	0.192875	Cla97Chr05	33016837	33019068	+	2232	-	- && Q9CAA8.1 RecName: Full=Putative pentatricopeptide repeat-containing protein At1g68930 && PF14432:DYW family of nucleic acid deaminases|PF13041:PPR repeat family
Cla97C05G080580	37.2613	55.0334	15.4288	2.87865	13.0598	16.9316	35.9078	10.9567	1.71959	0.0278905	0.470814	Cla97Chr05	628661	628946	+	228	-	- && - && -
novel.867	35.3002	14.6756	39.9333	14.3933	8.70656	4.2329	29.9697	9.11091	1.71034	0.0208356	0.425132	Cla97Chr11	5403029	5403779	-	239	-	-
Cla97C02G043310	42.1641	44.0267	45.3788	0.959552	10.8832	28.5721	43.8565	13.4716	1.70887	0.0394016	0.523064	Cla97Chr02	31491116	31492603	-	810	-	- && Q9M0I2.2 RecName: Full=Expansin-B3; Short=At-EXPB3; Short=AtEXPB3; AltName: Full=Ath-ExpBeta-1.6; AltName: Full=Beta-expansin-3; Flags: Precursor && PF03330:Rare lipoprotein A (RlpA)-like double-psi beta-barrel|PF01357:Pollen allergen
Cla97C01G021070	17.6501	63.2884	69.8833	8.63596	34.8262	3.17467	50.2739	15.5456	1.69886	0.0441647	0.547355	Cla97Chr01	33447573	33448612	+	426	-	- && - && -
Cla97C09G176640	67.6587	124.742	127.968	37.4225	43.5328	17.9898	106.79	32.9817	1.69543	0.000507085	0.0872186	Cla97Chr09	23538798	23539161	-	247	-	- && - && -
novel.335	76.4837	87.1361	166.994	20.1506	69.6525	14.8151	110.205	34.8727	1.66381	0.00769459	0.288921	Cla97Chr05	2760740	2761083	+	344	-	-
Cla97C06G122740	59.8142	221.968	163.364	45.0989	68.5641	27.5138	148.382	47.059	1.65817	0.0026348	0.189514	Cla97Chr06	25014693	25015044	+	321	-	- && - && -
Cla97C01G007750	167.676	104.563	177.885	13.4337	20.6781	110.055	150.041	48.0557	1.64409	0.0165324	0.389299	Cla97Chr01	7881402	7882842	+	360	-	- && - && -
Cla97C01G015340	27.4557	32.1028	14.5212	5.75731	7.61824	10.5822	24.6932	7.98593	1.63182	0.0219098	0.434377	Cla97Chr01	29099350	29103329	+	1851	-	- && - && PF04784:Protein of unknown function, DUF547|PF14389:Leucine-zipper of ternary complex factor MIP1
Cla97C11G211160	22.5529	28.4339	19.9667	14.3933	4.35328	4.2329	23.6511	7.65982	1.6133	0.0348968	0.501485	Cla97Chr11	4543181	4546188	+	999	-	- && - && -
Cla97C06G126300	74.5226	39.4406	42.656	15.3528	21.7664	14.8151	52.2064	17.3115	1.59338	0.00290505	0.197982	Cla97Chr06	28088634	28097456	-	2370	-	- && Q9FNA3.1 RecName: Full=Alpha-N-acetylglucosaminidase; AltName: Full=N-acetyl-glucosaminidase; Short=AtNAGLU; AltName: Full=Protein CYCLOPS 1; Flags: Precursor && PF12971:Alpha-N-acetylglucosaminidase (NAGLU) N-terminal domain|PF05089:Alpha-N-acetylglucosaminidase (NAGLU) tim-barrel domain|PF12972:Alpha-N-acetylglucosaminidase (NAGLU) C-terminal domain
Cla97C05G107860	35.3002	163.266	265.012	33.5843	103.39	16.9316	154.526	51.3021	1.59269	0.0323867	0.494297	Cla97Chr05	34644541	34647043	+	309	-	- && - && -
novel.813	322.604	151.342	330.357	95.9552	109.92	62.4352	268.101	89.4369	1.58366	0.000144881	0.0460206	Cla97Chr11	2017415	2019268	+	638	-	-
novel.882	10.7862	42.1922	39.9333	10.5551	16.3248	4.2329	30.9706	10.3709	1.58151	0.0433065	0.543875	Cla97Chr11	12140156	12140617	-	311	-	-
Cla97C01G021460	56.8725	70.6261	135.229	20.1506	8.70656	59.2606	87.5758	29.3726	1.57703	0.0193448	0.413564	Cla97Chr01	33686766	33688028	+	1263	-	- && O65451.1 RecName: Full=Probable F-box protein At4g22030 && PF14476:Petal formation-expressed
Cla97C05G083580	37.2613	55.0334	41.7485	18.2315	18.5014	8.46579	44.681	15.0662	1.56704	0.00502489	0.240548	Cla97Chr05	2729255	2730635	+	237	-	- && - && -
Cla97C03G055500	124.531	93.5567	137.951	42.2203	14.1482	64.5517	118.68	40.3067	1.55661	0.0035013	0.212545	Cla97Chr03	4480280	4480725	-	336	-	- && - && -
Cla97C10G191140	31.3779	38.5233	102.556	29.7461	26.1197	3.17467	57.4858	19.6801	1.54497	0.045559	0.555242	Cla97Chr10	10236482	10240007	-	858	-	- && - && PF13456:Reverse transcriptase-like
Cla97C11G208690	101.978	115.57	180.607	49.8967	56.5926	30.6885	132.719	45.7259	1.53767	0.000309207	0.0669431	Cla97Chr11	2326798	2328589	+	195	-	- && - && -
novel.67	43.1447	51.3645	58.0848	23.0292	14.1482	15.8734	50.8646	17.6836	1.52001	0.00238261	0.183377	Cla97Chr01	9756434	9758799	-	1691	-	-
Cla97C05G091280	46.0863	53.1989	49.0091	8.63596	37.0029	6.34935	49.4314	17.3294	1.51865	0.0291711	0.480036	Cla97Chr05	9309979	9310711	+	312	-	- && - && -
Cla97C08G155900	101.978	59.6195	504.612	87.3192	28.2963	117.463	222.07	77.6928	1.51493	0.0394153	0.523064	Cla97Chr08	23828698	23828898	-	201	-	- && - && -
Cla97C05G103730	72.5615	75.2123	73.5136	22.0697	25.0314	30.6885	73.7624	25.9298	1.51018	0.00029705	0.0660185	Cla97Chr05	31801993	31807739	-	2949	-	- && Q9CAF4.1 RecName: Full=Nuclear pore complex protein NUP1; AltName: Full=Nuclear pore complex protein NUP136; AltName: Full=Nucleoporin 1; AltName: Full=Nucleoporin 136 && -
Cla97C01G008690	739.343	1285.95	1461.2	263.877	301.465	663.507	1162.16	409.616	1.50479	0.000437031	0.0831199	Cla97Chr01	9250423	9251284	+	228	-	- && - && -
Cla97C08G147530	140.22	232.975	214.188	91.1574	100.125	15.8734	195.794	69.0521	1.50326	0.00944047	0.310688	Cla97Chr08	12684767	12685268	-	194	-	- && - && -
Cla97C03G063290	915.844	355.882	584.478	136.256	122.98	397.892	618.735	219.043	1.49825	0.00357098	0.212545	Cla97Chr03	25825750	25832572	-	2790	-	- && - && -
Cla97C05G090970	145.123	308.187	415.669	86.3596	138.217	85.7162	289.66	103.431	1.48696	0.000818279	0.110748	Cla97Chr05	8967818	8974071	-	405	-	- && - && -
Cla97C02G034900	39.2224	44.9439	73.5136	25.9079	23.943	6.34935	52.56	18.7334	1.48648	0.0169316	0.390861	Cla97Chr02	10018925	10019655	+	576	-	- && - && -
Cla97C05G096240	24.514	19.2617	50.8242	14.3933	13.0598	6.34935	31.5333	11.2675	1.48307	0.031536	0.485703	Cla97Chr05	24657590	24658599	-	165	-	- && - && -
Cla97C07G140160	180.423	188.948	251.398	85.4001	120.803	16.9316	206.923	74.3784	1.47635	0.0104482	0.326484	Cla97Chr07	27965858	27966283	-	426	-	- && - && -
Cla97C07G138770	20.5918	34.8545	16.3364	7.67641	9.79488	8.46579	23.9275	8.64569	1.47118	0.0335413	0.500181	Cla97Chr07	26671344	26673493	+	1815	-	- && Q9FZ87.1 RecName: Full=Indole-3-acetic acid-amido synthetase GH3.17; AltName: Full=Auxin-responsive GH3-like protein 17; Short=AtGH3-17 && PF03321:GH3 auxin-responsive promoter
Cla97C05G086880	11.7667	69.7089	44.4712	23.0292	10.8832	11.6405	41.9823	15.1843	1.46406	0.0462997	0.559101	Cla97Chr05	5162797	5163680	+	366	-	- && - && -
Cla97C06G124640	35.3002	45.8611	56.2697	13.4337	26.1197	10.5822	45.8103	16.7119	1.45974	0.0102832	0.324789	Cla97Chr06	26800859	26801203	+	345	-	- && - && -
Cla97C06G126360	157.87	187.113	329.45	116.106	119.715	9.52402	224.811	81.7816	1.45854	0.0338514	0.500595	Cla97Chr06	28124648	28124893	+	246	-	- && - && -
Cla97C05G094430	114.726	75.2123	109.817	50.8562	43.5328	14.8151	99.9181	36.4014	1.4543	0.00457122	0.232909	Cla97Chr05	16498730	16502289	+	1980	-	- && Q9LW32.1 RecName: Full=Pentatricopeptide repeat-containing protein At3g26782, mitochondrial; Flags: Precursor && PF13041:PPR repeat family|PF14432:DYW family of nucleic acid deaminases
Cla97C07G139820	88.2505	174.272	174.254	33.5843	102.302	24.3392	145.592	53.4085	1.44957	0.0112974	0.340954	Cla97Chr07	27604867	27606345	-	279	-	- && - && -
Cla97C09G169610	66.6781	21.0961	67.1606	16.3124	28.2963	12.6987	51.6449	19.1025	1.43672	0.0227339	0.440572	Cla97Chr09	5870234	5871853	+	348	-	- && - && -
Cla97C07G138430	132.376	71.5434	108.909	21.1101	14.1482	80.425	104.276	38.5611	1.43599	0.023827	0.448002	Cla97Chr07	26212614	26219463	+	1596	-	- && - && -
Cla97C10G191280	71.5809	89.8878	132.506	48.9371	43.5328	16.9316	97.9916	36.4672	1.42472	0.00501544	0.240548	Cla97Chr10	10650125	10658619	-	465	-	- && - && -
Cla97C08G150520	26.4751	84.3845	86.2196	32.6248	18.5014	22.2227	65.6931	24.4496	1.42415	0.0146504	0.372893	Cla97Chr08	18972206	18974813	-	321	-	- && - && -
Cla97C08G154950	251.024	290.76	245.045	83.481	99.0371	112.172	262.276	98.23	1.41802	1.81072e-06	0.00255829	Cla97Chr08	23004944	23007450	+	2289	-	- && Q5G1T1.1 RecName: Full=Pentatricopeptide repeat-containing protein At3g49170, chloroplastic; AltName: Full=Protein EMBRYO DEFECTIVE 2261; Flags: Precursor && PF13041:PPR repeat family|PF14432:DYW family of nucleic acid deaminases
Cla97C08G149640	37.2613	55.9506	44.4712	27.827	20.6781	3.17467	45.8944	17.2266	1.40993	0.0441577	0.547355	Cla97Chr08	18058665	18061586	+	405	-	- && - && -
Cla97C08G159110	325.546	1460.22	864.919	410.688	472.331	117.463	883.561	333.494	1.4057	0.0152452	0.376466	Cla97Chr08	26257215	26260477	+	342	-	- && - && -
novel.725	60.7948	78.8811	80.7742	43.1798	31.5613	8.46579	73.4834	27.7356	1.40255	0.0157632	0.382571	Cla97Chr10	6002890	6009351	+	777	-	-
Cla97C05G098830	61.7753	52.2817	46.2863	24.9483	15.2365	21.1645	53.4478	20.4498	1.38162	0.00414728	0.224134	Cla97Chr05	28020053	28020475	-	423	-	- && - && -
Cla97C04G079720	49.028	39.4406	58.0848	32.6248	16.3248	7.40757	48.8511	18.7857	1.37208	0.0259406	0.4597	Cla97Chr04	26824162	26825385	+	684	-	- && Q500V9.1 RecName: Full=DNA polymerase epsilon subunit B; AltName: Full=DNA polymerase II subunit 2; Short=AtDPB2; AltName: Full=Protein CYCLOPS 2 && -
Cla97C08G146210	21.5723	32.1028	32.6727	14.3933	10.8832	8.46579	28.7826	11.2474	1.35271	0.0283875	0.474244	Cla97Chr08	4322109	4322411	+	180	-	- && - && -
Cla97C05G086140	48.0475	35.7717	31.7651	14.3933	11.9715	19.048	38.5281	15.1376	1.3465	0.0140092	0.365089	Cla97Chr05	4662375	4664443	+	369	-	- && - && -
Cla97C01G005120	227.49	187.113	194.221	83.481	46.7977	108.997	202.942	79.7586	1.34626	0.000512071	0.0873169	Cla97Chr01	4834975	4837509	-	2535	-	- && - && PF13855:Leucine rich repeat
Cla97C09G166570	292.207	715.434	745.119	189.032	311.259	191.539	584.253	230.61	1.34182	0.00137942	0.135746	Cla97Chr09	3608135	3610497	+	261	-	- && - && -
Cla97C08G145710	60.7948	57.785	88.9424	36.463	33.7379	11.6405	69.174	27.2804	1.34062	0.0125443	0.353803	Cla97Chr08	2801115	2801917	+	408	-	- && - && -
Cla97C03G064730	61.7753	346.71	111.632	69.0877	80.5357	57.1441	173.372	68.9225	1.33138	0.0234732	0.443157	Cla97Chr03	28179970	28180149	-	180	-	- && - && -
Cla97C03G064270	210.821	288.925	537.284	166.962	226.37	22.2227	345.677	138.518	1.31947	0.0437465	0.545279	Cla97Chr03	27766067	27767258	+	267	-	- && - && -
Cla97C01G001710	41.1835	88.9706	56.2697	10.5551	48.9744	15.8734	62.1413	25.1343	1.31163	0.0437578	0.545279	Cla97Chr01	1558921	1561784	+	231	-	- && - && -
Cla97C10G185720	141.201	166.017	198.759	113.227	75.0941	17.9898	168.659	68.7703	1.29257	0.0217972	0.433316	Cla97Chr10	1047299	1054722	+	525	-	- && - && -
Cla97C10G187380	101.978	204.541	318.559	30.7057	139.305	88.8908	208.359	86.3005	1.27389	0.0269336	0.465687	Cla97Chr10	3187438	3188160	+	723	-	- && Q00451.1 RecName: Full=36.4 kDa proline-rich protein && PF14547:Hydrophobic seed protein
Cla97C01G012190	455.961	284.339	264.104	95.9552	146.923	173.549	334.801	138.809	1.27094	0.000626067	0.0962308	Cla97Chr01	25024789	25029383	+	2154	-	- && Q8VYR7.1 RecName: Full=Boron transporter 1 && PF00955:HCO3- transporter family
Cla97C01G018490	398.108	194.451	236.877	107.47	99.0371	138.627	276.479	115.045	1.26456	0.000808925	0.110748	Cla97Chr01	31691692	31695254	-	1605	-	- && Q9LX20.1 RecName: Full=Aspartic proteinase-like protein 1; Flags: Precursor && PF14541:Xylanase inhibitor C-terminal|PF14543:Xylanase inhibitor N-terminal
Cla97C03G061780	418.699	387.068	628.949	265.796	244.872	86.7744	478.239	199.147	1.26353	0.00433598	0.226383	Cla97Chr03	20567715	20571239	-	2271	-	- && Q9M8X2.1 RecName: Full=U11/U12 small nuclear ribonucleoprotein 48 kDa protein; Short=U11/U12 snRNP 48 kDa protein; Short=U11/U12-48K && PF05253:U11-48K-like CHHC zinc finger
Cla97C03G051330	1643.42	1455.63	3284.51	547.904	830.388	1299.5	2127.86	892.597	1.2535	0.00316822	0.205897	Cla97Chr03	520430	527277	+	150	-	- && - && -
Cla97C01G001540	749.148	268.746	292.239	53.7349	166.513	332.282	436.711	184.177	1.24604	0.039425	0.523064	Cla97Chr01	1435543	1436007	-	465	-	- && - && PF04398:Protein of unknown function, DUF538
Cla97C05G091320	46.0863	43.1095	58.9924	24.9483	28.2963	9.52402	49.3961	20.9229	1.23875	0.0256171	0.458557	Cla97Chr05	9329480	9330587	+	246	-	- && - && -
novel.133	63.7364	44.9439	93.4802	15.3528	42.4445	28.5721	67.3869	28.7898	1.23174	0.0227597	0.440572	Cla97Chr02	29719770	29722380	+	334	-	-
Cla97C05G106400	85.3088	62.3711	112.539	47.9776	50.0627	12.6987	86.7397	36.913	1.2316	0.0275206	0.468816	Cla97Chr05	33625662	33626497	-	354	-	- && - && -
Cla97C09G175100	41.1835	28.4339	25.4121	8.63596	15.2365	16.9316	31.6765	13.6013	1.22333	0.042383	0.539123	Cla97Chr09	13084404	13088390	+	1806	-	- && Q9LQL2.2 RecName: Full=Protein NRT1/ PTR FAMILY 7.3; Short=AtNPF7.3; AltName: Full=Nitrate transporter 1.5 && PF00854:POT family
Cla97C04G070850	123.551	86.2189	150.657	60.4518	67.4758	26.4556	120.142	51.4611	1.22274	0.00846295	0.301531	Cla97Chr04	15157596	15163251	+	240	-	- && - && -
novel.105	43.1447	44.0267	27.2273	22.0697	15.2365	11.6405	38.1329	16.3155	1.21973	0.0305909	0.485041	Cla97Chr02	1607625	1609467	+	1843	-	PF13041:PPR repeat family
Cla97C07G131300	30.3974	29.3511	33.5803	15.3528	13.0598	11.6405	31.1096	13.351	1.21833	0.0298517	0.481593	Cla97Chr07	2856739	2859167	-	1539	-	- && Q9SKU6.1 RecName: Full=Pentatricopeptide repeat-containing protein At2g20710, mitochondrial; Flags: Precursor && PF13041:PPR repeat family
Cla97C01G000760	172.579	160.514	320.374	107.47	120.803	52.9112	217.822	93.7282	1.21667	0.00621463	0.261625	Cla97Chr01	510638	511719	+	228	-	- && - && -
Cla97C04G078500	115.706	154.093	86.2196	55.654	75.0941	23.2809	118.673	51.343	1.20901	0.0146915	0.372893	Cla97Chr04	26008739	26013363	-	1869	-	- && Q14181.2 RecName: Full=DNA polymerase alpha subunit B; AltName: Full=DNA polymerase alpha 70 kDa subunit && PF04042:DNA polymerase alpha/epsilon subunit B|PF08418:DNA polymerase alpha subunit B N-terminal
Cla97C01G002530	68.6392	97.2256	74.4212	47.9776	46.7977	9.52402	80.0953	34.7664	1.20276	0.0401902	0.529622	Cla97Chr01	2258798	2259116	-	195	-	- && - && -
novel.708	310.838	452.191	407.501	158.326	141.482	210.587	390.177	170.131	1.19779	0.000121965	0.0419787	Cla97Chr09	34824496	34825456	-	698	-	PF10215:Oligosaccaryltransferase
Cla97C09G163700	134.337	184.362	212.373	99.7934	108.832	23.2809	177.024	77.3021	1.1951	0.0250719	0.454557	Cla97Chr09	1413625	1418023	+	582	-	- && - && -
Cla97C08G152430	71.5809	97.2256	162.456	47.018	56.5926	41.2707	110.421	48.2938	1.19449	0.00691976	0.276511	Cla97Chr08	20788116	20788451	-	246	-	- && - && -
novel.480	131.395	73.3778	169.717	66.2091	55.5043	42.329	124.83	54.6808	1.18962	0.00684775	0.274264	Cla97Chr06	24146355	24147970	-	1250	-	-
Cla97C01G014760	72.5615	86.2189	78.0515	26.8674	50.0627	27.5138	78.944	34.8147	1.18471	0.00699123	0.277684	Cla97Chr01	28541842	28542164	-	198	-	- && - && -
Cla97C10G185490	138.259	70.6261	92.5727	37.4225	50.0627	45.5036	100.486	44.3296	1.18123	0.00529954	0.243213	Cla97Chr10	841028	845664	-	2310	-	- && Q9XIN0.1 RecName: Full=Transcription factor LHW; AltName: Full=BHLH transcription factor delta; Short=bHLH delta; AltName: Full=Basic helix-loop-helix protein 156; Short=AtbHLH156; Short=bHLH 156; AltName: Full=Protein LONESOME HIGHWAY; AltName: Full=bHLH transcription factor bHLH156 && PF14215:bHLH-MYC and R2R3-MYB transcription factors N-terminal
Cla97C09G183750	42.1641	63.2884	78.959	47.018	10.8832	23.2809	61.4705	27.0607	1.17846	0.0494696	0.5747	Cla97Chr09	36999064	37005005	+	3576	-	- && - && -
Cla97C05G084090	44.1252	60.5367	43.5636	10.5551	32.6496	23.2809	49.4085	22.1619	1.16301	0.0370689	0.514904	Cla97Chr05	3131990	3132273	+	255	-	- && - && -
Cla97C05G090290	58.8336	70.6261	106.186	36.463	57.6809	11.6405	78.5487	35.2615	1.15681	0.0490375	0.573484	Cla97Chr05	8407838	8409416	-	198	-	- && - && -
Cla97C11G208650	71.5809	82.55	117.077	53.7349	48.9744	19.048	90.4027	40.5858	1.15423	0.0200294	0.416157	Cla97Chr11	2257526	2259836	-	378	-	- && - && -
Cla97C01G002710	176.501	99.9773	140.674	71.9664	47.8861	69.8428	139.051	63.2317	1.13493	0.00353409	0.212545	Cla97Chr01	2465690	2468807	+	2367	-	- && - && PF12552:Protein of unknown function (DUF3741)|PF14309:Domain of unknown function (DUF4378)
Cla97C05G083470	133.356	123.825	160.641	58.5327	67.4758	64.5517	139.274	63.5201	1.1337	0.000644364	0.0980424	Cla97Chr05	2651163	2654997	+	1413	-	- && Q9M903.1 RecName: Full=Protein TRIGALACTOSYLDIACYLGLYCEROL 4, chloroplastic; AltName: Full=Protein PIGMENT DEFECTIVE 320 && PF12600:Protein of unknown function (DUF3769)
Cla97C02G032250	64.717	75.2123	78.0515	21.1101	52.2393	26.4556	72.6602	33.2684	1.1317	0.0191139	0.413564	Cla97Chr02	5309718	5311739	+	2022	-	- && Q9LHN5.1 RecName: Full=Putative pentatricopeptide repeat-containing protein At3g18840 && PF13041:PPR repeat family
Cla97C06G121130	102.959	44.9439	70.7909	44.1394	22.8547	33.8632	72.8979	33.6191	1.11254	0.0265443	0.4637	Cla97Chr06	23560733	23563214	+	453	-	- && - && -
Cla97C04G070010	41.1835	40.3578	32.6727	16.3124	20.6781	16.9316	38.0713	17.974	1.0841	0.0340564	0.500595	Cla97Chr04	8185952	8186563	-	612	-	- && Q43064.1 RecName: Full=Aspartate carbamoyltransferase 3, chloroplastic; AltName: Full=Aspartate transcarbamylase 3; Short=ATCase 3; Flags: Precursor [Pisum sativum] && PF02729:Aspartate/ornithine carbamoyltransferase, carbamoyl-P binding domain
Cla97C09G162990	66.6781	93.5567	96.203	41.2607	60.9459	19.048	85.4793	40.4182	1.08189	0.0306522	0.485041	Cla97Chr09	803784	807330	+	381	-	- && - && -
Cla97C05G085740	97.0755	68.7917	94.3878	50.8562	35.9145	37.0379	86.7517	41.2695	1.06895	0.0079462	0.293239	Cla97Chr05	4271066	4279919	-	2556	-	- && Q940Y9.1 RecName: Full=Putative ion channel POLLUX-like 2 && PF06241:Castor and Pollux, part of voltage-gated ion channel
Cla97C11G222020	182.384	131.163	216.003	121.863	79.4473	50.7948	176.517	84.0351	1.06873	0.0112089	0.33901	Cla97Chr11	28069901	28074375	+	2898	-	- && Q9LTS7.1 RecName: Full=Zinc finger CCCH domain-containing protein 65; Short=AtC3H65; AltName: Full=Protein EMBRYO DEFECTIVE 1789 && -
Cla97C06G120640	131.395	126.577	106.186	67.1686	69.6525	37.0379	121.386	57.953	1.0657	0.00642191	0.266209	Cla97Chr06	22894901	22903306	+	3549	-	- && - && PF12231:Rap1-interacting factor 1 N terminal
Cla97C11G219680	56.8725	58.7022	94.3878	31.6652	28.2963	41.2707	69.9875	33.7441	1.05335	0.0193424	0.413564	Cla97Chr11	25734089	25734819	-	384	-	- && C7AE94.1 RecName: Full=Flavonoid 3',5'-methyltransferase; AltName: Full=Anthocyanin-O-methyltransferase; Short=VvAOMT && PF01596:O-methyltransferase
Cla97C05G104060	55.892	77.0467	178.792	51.8158	56.5926	43.3872	103.91	50.5985	1.03914	0.0419179	0.536973	Cla97Chr05	32049134	32049977	+	261	-	- && - && -
Cla97C03G060900	252.985	310.938	380.274	199.587	193.721	66.6681	314.732	153.325	1.0372	0.0187096	0.410763	Cla97Chr03	15664991	15667255	+	2265	-	- && Q0WVK7.1 RecName: Full=Pentatricopeptide repeat-containing protein At1g05670, mitochondrial; Flags: Precursor && PF12854:PPR repeat|PF13041:PPR repeat family
Cla97C04G070260	103.939	66.9572	81.6818	55.654	45.7094	22.2227	84.1928	41.1954	1.02845	0.0293351	0.480038	Cla97Chr04	10784766	10786973	-	2208	-	- && Q9M2Y4.1 RecName: Full=Pentatricopeptide repeat-containing protein At3g49740 && PF13041:PPR repeat family
Cla97C02G029690	49.028	147.673	117.985	45.0989	45.7094	64.5517	104.895	51.7867	1.01973	0.0377515	0.517781	Cla97Chr02	2854630	2855616	+	987	-	- && Q9SZL6.1 RecName: Full=Transcription termination factor MTERF6, chloroplastic/mitochondrial; AltName: Full=Mitochondrial transcription termination factor 6; AltName: Full=Protein PIGMENT DEFECTIVE 191; Flags: Precursor && PF02536:mTERF
novel.577	59.8142	62.3711	86.2196	40.3012	40.2678	22.2227	69.4683	34.2639	1.01911	0.0249736	0.453607	Cla97Chr08	20024953	20027869	+	1450	-	-
Cla97C04G073070	284.363	285.256	238.692	116.106	180.661	102.648	269.437	133.138	1.01794	0.0023347	0.181813	Cla97Chr04	20605183	20606670	-	246	-	- && - && -
Cla97C06G123690	74.5226	79.7984	74.4212	45.0989	42.4445	25.3974	76.2474	37.6469	1.0167	0.0152401	0.376466	Cla97Chr06	25971832	25975507	-	1482	-	- && Q1GJX8.1 RecName: Full=Probable GTP-binding protein EngB && PF01926:50S ribosome-binding GTPase
Cla97C11G224760	292.207	250.402	258.659	142.973	166.513	89.9491	267.089	133.145	1.00419	0.00269376	0.191574	Cla97Chr11	30431136	30434885	-	1728	-	- && Q8W486.1 RecName: Full=Uncharacterized protein At1g04910 && PF10250:GDP-fucose protein O-fucosyltransferase
Cla97C06G116860	2942.66	1292.37	1781.57	594.922	692.171	1719.61	2005.53	1002.24	1.00081	0.0315082	0.485703	Cla97Chr06	8291144	8299332	+	1776	-	- && Q9FNL7.1 RecName: Full=Protein NRT1/ PTR FAMILY 5.2; Short=AtNPF5.2; AltName: Full=Peptide transporter PTR3-A; Short=AtPTR3 && PF00854:POT family
Cla97C01G011920	135.317	136.666	79.8666	171.76	223.106	309.001	117.283	234.622	-1.00034	0.0082367	0.297933	Cla97Chr01	24563828	24564923	-	294	-	- && - && -
Cla97C05G089950	723.654	709.013	810.464	1239.74	1245.04	2003.22	747.71	1496	-1.00047	0.000617498	0.0962308	Cla97Chr05	8173062	8173661	-	600	-	- && - && -
Cla97C02G047680	369.671	1404.27	760.548	2030.41	1987.27	1055.05	844.829	1690.91	-1.00097	0.0341296	0.500595	Cla97Chr02	35322076	35324272	+	654	-	- && P14831.1 RecName: Full=Superoxide dismutase [Cu-Zn], chloroplastic; Flags: Precursor && PF00080:Copper/zinc superoxide dismutase (SODC)
Cla97C11G216950	883.485	3764.28	2002.11	4526.21	6055.41	2748.21	2216.63	4443.27	-1.00321	0.041884	0.536919	Cla97Chr11	20088057	20089211	+	654	-	- && Q39654.1 RecName: Full=Photosystem I reaction center subunit XI, chloroplastic; Short=PSI-L; AltName: Full=PSI subunit V; Flags: Precursor && PF02605:Photosystem I reaction centre subunit XI
Cla97C05G081290	938.396	3931.22	1922.24	5475.2	5698.44	2454.02	2263.95	4542.56	-1.00463	0.0466905	0.561421	Cla97Chr05	1067719	1069966	-	492	-	- && O04616.1 RecName: Full=Protein CURVATURE THYLAKOID 1A, chloroplastic; Flags: Precursor && PF14159:CAAD domains of cyanobacterial aminoacyl-tRNA synthetase
Cla97C06G124390	1395.34	1085.99	498.259	2269.34	1720.63	1990.52	993.196	1993.5	-1.00533	0.00918373	0.309269	Cla97Chr06	26579520	26580149	+	630	-	- && - && -
Cla97C10G204420	123.551	134.832	135.229	319.531	205.692	265.614	131.204	263.612	-1.00716	0.00102043	0.119432	Cla97Chr10	33846958	33847515	+	471	-	- && - && -
Cla97C04G075690	419.68	1120.85	440.174	1589.98	1825.11	571.441	660.233	1328.84	-1.00906	0.0461112	0.557947	Cla97Chr04	23162197	23164212	+	855	-	- && P43287.2 RecName: Full=Aquaporin PIP2-2; AltName: Full=Plasma membrane intrinsic protein 2-2; Short=AtPIP2;2; AltName: Full=Plasma membrane intrinsic protein 2b; Short=PIP2b; AltName: Full=TMP2b; Contains: RecName: Full=Aquaporin PIP2-2, N-terminally processed && PF00230:Major intrinsic protein
Cla97C06G121870	260.829	736.53	562.697	1093.89	1213.48	834.939	520.018	1047.43	-1.00996	0.0109994	0.336797	Cla97Chr06	24221084	24222370	-	534	-	- && Q8VZ55.1 RecName: Full=50S ribosomal protein L35, chloroplastic; Flags: Precursor && PF01632:Ribosomal protein L35
Cla97C10G196150	30.3974	88.9706	36.303	116.106	122.98	75.1339	51.8903	104.74	-1.01228	0.0462841	0.559101	Cla97Chr10	25851337	25853189	-	1041	-	- && Q94AQ8.1 RecName: Full=Photosynthetic NDH subunit of subcomplex B 2, chloroplastic; Short=Protein PnsB2; AltName: Full=NAD(P)H DEHYDROGENASE SUBUNIT 45; AltName: Full=NDH-DEPENDENT CYCLIC ELECTRON FLOW 2; Flags: Precursor && -
Cla97C10G196930	810.924	1068.56	854.028	1589.98	1942.65	1990.52	911.172	1841.05	-1.01457	5.66849e-05	0.0243745	Cla97Chr10	26722692	26723267	+	576	-	- && P36688.1 RecName: Full=50S ribosomal protein L12, chloroplastic; AltName: Full=CL12; Flags: Precursor && PF00542:Ribosomal protein L7/L12 C-terminal domain|PF16320:Ribosomal protein L7/L12 dimerisation domain
Cla97C10G190010	529.503	284.339	854.028	1556.39	530.012	1284.68	555.957	1123.7	-1.0153	0.03585	0.5063	Cla97Chr10	6573612	6573980	-	369	-	- && Q9LSQ6.1 RecName: Full=Calcium-binding protein PBP1; AltName: Full=KIC-related protein 2; AltName: Full=PINOID-binding protein 1 && PF13833:EF-hand domain pair
Cla97C01G004030	53.9308	54.1161	39.9333	94.9956	107.744	96.2984	49.3268	99.6792	-1.01531	0.00518861	0.241935	Cla97Chr01	3914090	3914965	-	876	-	- && - && -
Cla97C02G026780	134.337	213.713	206.02	345.439	477.772	299.477	184.69	374.229	-1.01799	0.00245673	0.184603	Cla97Chr02	541905	542449	+	273	-	- && - && -
Cla97C03G061950	320.643	1312.55	559.066	1576.54	1902.38	961.926	730.752	1480.28	-1.01829	0.0384261	0.519557	Cla97Chr03	21743173	21745454	-	543	-	- && P29450.1 RecName: Full=Thioredoxin F-type, chloroplastic; Short=Trx-F; Flags: Precursor && PF00085:Thioredoxin
Cla97C09G180660	15.689	33.02	28.1348	52.7753	59.8576	43.3872	25.6146	52.0067	-1.019	0.0397816	0.525639	Cla97Chr09	34242405	34242941	-	537	-	- && - && PF05553:Cotton fibre expressed protein
Cla97C06G124550	72.5615	55.0334	42.656	92.117	116.45	136.511	56.7503	115.026	-1.01997	0.00872658	0.304331	Cla97Chr06	26743317	26743769	+	453	-	- && - && -
Cla97C08G152580	347.118	777.805	592.646	1336.66	1353.87	795.785	572.523	1162.1	-1.02117	0.00662301	0.270668	Cla97Chr08	20962458	20963319	+	699	-	- && - && -
Cla97C09G165260	36.2807	31.1856	50.8242	67.1686	56.5926	117.463	39.4302	80.408	-1.02717	0.0285917	0.475731	Cla97Chr09	2509177	2509605	-	429	-	- && Q9M8L3.1 RecName: Full=VQ motif-containing protein 11; Short=AtVQ11; AltName: Full=MPK3/6-targeted VQ-motif-containing protein 5 && PF05678:VQ motif
Cla97C09G179060	50.9892	80.7156	77.1439	105.551	157.806	162.967	69.6162	142.108	-1.02734	0.00646463	0.266209	Cla97Chr09	32554938	32558417	-	711	-	- && - && -
Cla97C04G071560	61.7753	22.9306	79.8666	86.3596	136.04	113.23	54.8575	111.877	-1.02761	0.0404911	0.530516	Cla97Chr04	18105310	18105606	-	297	-	- && - && -
Cla97C10G204800	188.268	132.997	107.094	477.857	243.784	151.326	142.786	290.989	-1.02834	0.0260682	0.460257	Cla97Chr10	34061975	34063588	+	1614	-	- && Q3HRQ2.1 RecName: Full=Aldehyde oxidase GLOX; AltName: Full=Glyoxal oxidase; Short=VpGLOX; Flags: Precursor && PF07250:Glyoxal oxidase N-terminus|PF09118:Domain of unknown function (DUF1929)
Cla97C03G054790	1061.95	1583.13	1350.47	3611.75	2363.83	2176.77	1331.85	2717.45	-1.02885	0.000856642	0.110748	Cla97Chr03	3845698	3849380	-	1287	-	- && Q9SZX3.3 RecName: Full=Argininosuccinate synthase, chloroplastic; AltName: Full=Citrulline--aspartate ligase; Flags: Precursor && PF00764:Arginosuccinate synthase
Cla97C03G056120	86.2893	178.858	88.0348	322.409	248.137	150.268	117.728	240.271	-1.02927	0.0186413	0.410607	Cla97Chr03	4955807	4956678	-	381	-	- && Q9C7F5.1 RecName: Full=Nuclear transport factor 2; Short=NTF-2 && PF02136:Nuclear transport factor 2 (NTF2) domain
Cla97C02G044870	307.896	873.196	511.872	1165.86	1430.05	863.511	564.321	1153.14	-1.03076	0.0115152	0.342183	Cla97Chr02	33012336	33013115	-	606	-	- && Q9LVM2.1 RecName: Full=NAD(P)H-quinone oxidoreductase subunit N, chloroplastic; AltName: Full=NAD(P)H dehydrogenase subunit N; Short=NDH subunit N; Short=NDH-N; AltName: Full=NADH-plastoquinone oxidoreductase subunit N; Flags: Precursor && PF11909:NADH-quinone oxidoreductase cyanobacterial subunit N
Cla97C10G200300	118.648	185.279	95.2954	408.769	157.806	248.683	133.074	271.753	-1.03076	0.0190409	0.413564	Cla97Chr10	30389385	30389900	-	516	-	- && - && PF05553:Cotton fibre expressed protein
Cla97C01G004960	220.626	288.925	293.147	483.614	546.336	612.712	267.566	547.554	-1.03251	0.000139883	0.0453586	Cla97Chr01	4671659	4672505	-	636	-	- && Q8KFI4.1 RecName: Full=Putative pterin-4-alpha-carbinolamine dehydratase; Short=PHS; AltName: Full=4-alpha-hydroxy-tetrahydropterin dehydratase; AltName: Full=Pterin carbinolamine dehydratase; Short=PCD && PF01329:Pterin 4 alpha carbinolamine dehydratase
Cla97C06G127530	1462.02	470.535	1403.11	2960.22	1226.54	2637.09	1111.89	2274.62	-1.03272	0.0292029	0.480038	Cla97Chr06	29054611	29055039	+	429	-	- && Q8RYJ8.1 RecName: Full=Putative calcium-binding protein CML19; AltName: Full=Calmodulin-like protein 19 && PF13499:EF-hand domain pair
Cla97C02G048200	80.406	69.7089	120.707	148.731	215.487	190.48	90.2741	184.899	-1.03311	0.00436057	0.226383	Cla97Chr02	35800387	35800749	-	363	-	- && - && -
Cla97C10G186230	125.512	84.3845	88.9424	214.94	228.547	168.258	99.6129	203.915	-1.03465	0.0018471	0.164043	Cla97Chr10	1607202	1607537	+	336	-	- && - && -
Cla97C05G086450	907.999	2417.8	2691.87	3479.33	5504.72	3356.69	2005.89	4113.58	-1.03606	0.0142569	0.369111	Cla97Chr05	4816670	4817299	-	630	-	- && P32869.1 RecName: Full=Photosystem I reaction center subunit II, chloroplastic; AltName: Full=PS I subunit 5; AltName: Full=Photosystem I 20 kDa subunit; Short=PSI-D; Flags: Precursor && PF02531:PsaD
Cla97C01G002050	154.929	139.418	106.186	257.16	240.519	323.817	133.511	273.832	-1.03688	0.000854308	0.110748	Cla97Chr01	1832168	1832635	-	468	-	- && - && -
Cla97C05G093510	135.317	262.326	161.548	483.614	437.504	227.518	186.397	382.879	-1.0384	0.010395	0.326129	Cla97Chr05	12826140	12826562	-	423	-	- && - && -
Cla97C01G022630	73.542	155.928	90.7575	355.034	158.895	143.919	106.742	219.282	-1.03911	0.0276196	0.469276	Cla97Chr01	34319658	34319939	+	282	-	- && - && -
Cla97C02G032480	20.5918	19.2617	33.5803	58.5327	56.5926	35.9796	24.4779	50.3683	-1.04033	0.0395866	0.52404	Cla97Chr02	5586977	5587312	-	336	-	- && - && -
Cla97C03G066360	941.338	400.826	1539.25	1376.96	2059.1	2491.06	960.471	1975.71	-1.04048	0.0239193	0.448816	Cla97Chr03	29763056	29763798	+	351	-	- && - && -
Cla97C05G086780	40.203	36.6889	71.6984	116.106	94.6838	95.2402	49.5301	102.01	-1.04174	0.0126155	0.354402	Cla97Chr05	5068598	5069026	-	429	-	- && - && -
Cla97C09G176610	165.715	121.073	70.7909	108.429	217.664	411.649	119.193	245.914	-1.04492	0.0437478	0.545279	Cla97Chr09	23305741	23306175	+	435	-	- && - && -
Cla97C01G001420	1175.69	853.017	727.875	3071.52	1016.49	1601.09	918.861	1896.37	-1.04555	0.012738	0.355573	Cla97Chr01	1229255	1229578	+	324	-	- && - && -
Cla97C01G006360	358.885	464.115	231.432	612.194	808.621	756.63	351.477	725.815	-1.04609	0.00161654	0.151229	Cla97Chr01	6336004	6336447	-	444	-	- && - && -
Cla97C05G084980	24.514	45.8611	26.3197	90.1979	52.2393	57.1441	32.2316	66.5271	-1.04618	0.0315529	0.485703	Cla97Chr05	3753406	3754934	-	918	-	- && P47160.1 RecName: Full=Epsin-3 && PF01417:ENTH domain
Cla97C05G105870	6439.34	8170.62	6134.3	16302.8	13423.3	13133.6	6914.75	14286.6	-1.04692	2.25208e-05	0.014483	Cla97Chr05	33303496	33303939	-	444	-	- && Q9ZQ80.1 RecName: Full=Nodulin-related protein 1; Short=AtNRP1; AltName: Full=RPS2-interacting protein 11 && -
Cla97C08G159020	2198.42	851.183	721.522	2037.13	2051.48	3717.54	1257.04	2602.05	-1.04973	0.0225736	0.440572	Cla97Chr08	26190004	26191224	-	876	-	- && - && PF03350:Uncharacterized protein family, UPF0114
Cla97C07G144550	402.03	362.303	242.323	790.671	583.339	710.069	335.552	694.693	-1.05036	0.000562863	0.0905156	Cla97Chr07	31891973	31892398	+	426	-	- && - && -
Cla97C05G086350	50.9892	70.6261	97.1105	127.62	109.92	215.878	72.9086	151.139	-1.05045	0.013667	0.362842	Cla97Chr05	4750323	4750862	+	540	-	- && O23342.1 RecName: Full=Preprotein translocase subunit SECE1; Flags: Precursor && -
Cla97C08G161590	26.4751	25.6822	32.6727	65.2495	71.8291	39.1543	28.2767	58.7443	-1.05451	0.0245808	0.451785	Cla97Chr08	28016816	28019215	-	1662	-	- && Q8VYR3.1 RecName: Full=Protein trichome birefringence-like 2 && PF13839:GDSL/SGNH-like Acyl-Esterase family found in Pmr5 and Cas1p|PF14416:PMR5 N terminal Domain
Cla97C01G006840	216.704	306.352	356.677	658.252	759.647	412.707	293.244	610.202	-1.05684	0.00222388	0.178544	Cla97Chr01	6911185	6911424	+	240	-	- && - && -
Cla97C11G212650	285.343	169.686	312.206	963.39	290.581	342.865	255.745	532.279	-1.05803	0.0297232	0.481477	Cla97Chr11	5994841	5995098	-	258	-	- && - && -
Cla97C10G196970	777.585	575.099	406.594	716.785	1196.06	1753.48	586.426	1222.11	-1.05938	0.00757551	0.288161	Cla97Chr10	26794910	26795758	+	849	-	- && - && PF07816:Protein of unknown function (DUF1645)
Cla97C09G170230	417.719	1284.11	1426.71	1687.85	3238.84	1596.86	1042.85	2174.52	-1.06	0.0249998	0.453666	Cla97Chr09	6545783	6546599	-	417	-	- && Q39194.2 RecName: Full=Photosystem II reaction center W protein, chloroplastic; AltName: Full=PSII 6.1 kDa protein; Flags: Precursor && PF07123:Photosystem II reaction centre W protein (PsbW)
novel.628	465.766	454.025	456.51	647.697	1161.24	1063.52	458.767	957.483	-1.06121	0.000452996	0.0839971	Cla97Chr09	8099977	8102333	+	1458	-	-
Cla97C08G146000	795.235	4111.91	2343.36	4828.46	6558.21	3759.87	2416.83	5048.85	-1.06278	0.0347292	0.5014	Cla97Chr08	3774255	3776817	-	984	-	- && Q9XF89.1 RecName: Full=Chlorophyll a-b binding protein CP26, chloroplastic; AltName: Full=LHCB5; AltName: Full=LHCIIc; AltName: Full=Light-harvesting complex II protein 5; Flags: Precursor && PF00504:Chlorophyll A-B binding protein
Cla97C07G140890	42.1641	30.2683	59.9	71.9664	102.302	102.648	44.1108	92.3054	-1.06376	0.0131424	0.360356	Cla97Chr07	28699961	28700320	+	360	-	- && - && -
novel.650	420.66	328.366	322.189	735.976	691.083	814.833	357.072	747.297	-1.06582	3.23037e-05	0.0172694	Cla97Chr09	22517596	22522714	+	1182	-	-
novel.466	152.967	89.8878	70.7909	130.499	195.898	330.166	104.549	218.854	-1.06622	0.0202112	0.4185	Cla97Chr06	7594792	7596060	-	1269	-	PF03479:Plants and Prokaryotes Conserved (PCC) domain
Cla97C09G179220	29.4168	33.9372	74.4212	59.4922	99.0371	131.22	45.9251	96.583	-1.06993	0.0383212	0.51953	Cla97Chr09	32768773	32772238	+	1107	-	- && Q9SYZ7.1 RecName: Full=UPF0496 protein At4g34320 && PF05055:Protein of unknown function (DUF677)
Cla97C07G133970	41.1835	67.8745	80.7742	166.962	156.718	76.1921	63.2774	133.291	-1.07407	0.0176687	0.3975	Cla97Chr07	8498578	8502472	+	891	-	- && Q9ZU94.2 RecName: Full=Cysteine-rich repeat secretory protein 12; AltName: Full=Plasmodesmata-located protein 6; Short=PDLP6; Flags: Precursor && PF01657:Salt stress response/antifungal
Cla97C01G014050	88.2505	77.9639	120.707	192.87	203.516	208.47	95.6406	201.619	-1.07529	0.000786452	0.110326	Cla97Chr01	27829980	27830495	+	516	-	- && Q9FG21.1 RecName: Full=Putative RING-H2 finger protein ATL71; AltName: Full=RING-type E3 ubiquitin transferase ATL71 && PF13639:Ring finger domain
Cla97C11G208310	105.901	162.348	143.397	379.982	307.994	180.956	137.215	289.644	-1.07782	0.00423126	0.224679	Cla97Chr11	1961132	1962325	-	1194	-	- && O82199.1 RecName: Full=Zinc finger CCCH domain-containing protein 20; Short=AtC3H20 && -
Cla97C03G053890	48.0475	113.736	174.254	355.994	248.137	105.822	112.012	236.651	-1.07875	0.049849	0.576508	Cla97Chr03	3075785	3075997	-	213	-	- && - && -
Cla97C07G131170	448.116	473.287	875.81	1288.68	1104.64	1404.26	599.071	1265.86	-1.07915	0.00136553	0.135729	Cla97Chr07	2768138	2769272	-	924	-	- && - && PF04720:PDDEXK-like family of unknown function
Cla97C08G148420	1585.57	4517.32	2386.92	6879.03	7258	3804.32	2829.94	5980.45	-1.07946	0.0111384	0.337912	Cla97Chr08	16481141	16482933	-	816	-	- && Q9FPP4.1 RecName: Full=Photosystem II 22 kDa protein, chloroplastic; AltName: Full=CP22; Flags: Precursor && PF00504:Chlorophyll A-B binding protein
Cla97C02G049150	46.0863	22.0133	26.3197	45.0989	71.8291	82.5415	31.4731	66.4898	-1.08011	0.0303163	0.483282	Cla97Chr02	36637574	36638116	-	240	-	- && - && -
Cla97C07G136350	246.121	488.88	278.626	1046.87	804.268	292.07	337.875	714.403	-1.08029	0.0233855	0.442222	Cla97Chr07	23530211	23532660	-	1146	-	- && Q5HZ05.1 RecName: Full=Probable trehalose-phosphate phosphatase J; Short=AtTPPJ; AltName: Full=Trehalose 6-phosphate phosphatase && PF02358:Trehalose-phosphatase
Cla97C01G025220	972.716	1278.61	1078.2	1376.96	3134.36	2536.56	1109.84	2349.29	-1.08172	0.00184943	0.164043	Cla97Chr01	36202967	36203947	-	981	-	- && O35678.1 RecName: Full=Monoglyceride lipase; Short=MGL; AltName: Full=Monoacylglycerol lipase; Short=MAGL && PF12146:Serine aminopeptidase, S33
Cla97C01G002960	298.09	425.591	327.635	1111.16	611.636	502.657	350.439	741.818	-1.08214	0.00333719	0.210222	Cla97Chr01	2750322	2754951	-	1575	-	- && - && PF05686:Glycosyl transferase family 90
Cla97C03G062490	20.5918	20.1789	19.9667	33.5843	38.0912	57.1441	20.2458	42.9399	-1.08367	0.0325648	0.494541	Cla97Chr03	23316660	23321432	-	1350	-	- && Q9SJE8.2 RecName: Full=Aluminum-activated malate transporter 2; Short=AtALMT2 && PF11744:Aluminium activated malate transporter
Cla97C02G031150	93.1533	222.885	154.288	372.306	412.473	213.761	156.775	332.847	-1.0856	0.00932068	0.310486	Cla97Chr02	4079325	4079573	+	249	-	- && - && -
Cla97C06G124260	127.473	195.368	117.985	465.383	349.351	121.696	146.942	312.143	-1.08725	0.0252509	0.456171	Cla97Chr06	26465146	26466809	+	783	-	- && Q8GWK7.1 RecName: Full=Transcription factor BEE 3; AltName: Full=Basic helix-loop-helix protein 50; Short=AtbHLH50; Short=bHLH 50; AltName: Full=Protein Brassinosteroid enhanced expression 3; AltName: Full=Transcription factor EN 76; AltName: Full=bHLH transcription factor bHLH050 && -
novel.48	42.1641	38.5233	35.3954	126.661	80.5357	39.1543	38.6943	82.1169	-1.08772	0.0330587	0.498727	Cla97Chr01	32124030	32125277	+	1248	-	-
Cla97C09G180520	109.823	363.22	315.836	488.412	473.419	719.593	262.96	560.474	-1.09127	0.0143164	0.369685	Cla97Chr09	34134739	34135314	-	576	-	- && P24929.1 RecName: Full=50S ribosomal protein L12, chloroplastic; AltName: Full=CL12; Flags: Precursor && PF00542:Ribosomal protein L7/L12 C-terminal domain|PF16320:Ribosomal protein L7/L12 dimerisation domain
Cla97C03G059970	121.59	67.8745	257.751	394.376	215.487	343.923	149.072	317.929	-1.09265	0.0261466	0.460944	Cla97Chr03	10250347	10250901	+	555	-	- && - && PF14009:Domain of unknown function (DUF4228)
Cla97C09G165930	589.317	548.499	348.509	1690.73	938.132	540.753	495.442	1056.54	-1.09288	0.0113523	0.34108	Cla97Chr09	3047001	3047384	+	384	-	- && - && -
Cla97C06G128140	259.849	797.984	711.539	1181.21	1753.28	840.23	589.79	1258.24	-1.09288	0.0152201	0.376466	Cla97Chr06	29401563	29402831	+	966	-	- && Q9SW18.1 RecName: Full=Magnesium protoporphyrin IX methyltransferase, chloroplastic; Flags: Precursor && PF07109:Magnesium-protoporphyrin IX methyltransferase C-terminus
Cla97C05G097460	105.901	78.8811	77.1439	157.366	227.459	174.607	87.3085	186.477	-1.09504	0.00114324	0.123844	Cla97Chr05	26842166	26842786	+	621	-	- && Q39262.1 RecName: Full=Zinc finger protein 3 && -
Cla97C01G014350	49.028	93.5567	92.5727	137.216	206.781	159.792	78.3858	167.929	-1.09714	0.00495212	0.240548	Cla97Chr01	28077409	28083556	+	483	-	- && Q9S829.1 RecName: Full=NAD(P)H-quinone oxidoreductase subunit O, chloroplastic; AltName: Full=NAD(P)H dehydrogenase subunit O; Short=NDH subunit O; Short=NDH-O; AltName: Full=NADH-plastoquinone oxidoreductase subunit O; Flags: Precursor && PF11910:Cyanobacterial and plant NDH-1 subunit O
Cla97C03G056880	4653.74	6116.04	4938.12	15619.6	10557.8	7441.43	5235.97	11206.3	-1.09779	0.000835357	0.110748	Cla97Chr03	5516681	5518084	-	1020	-	- && - && PF05553:Cotton fibre expressed protein|PF14364:Domain of unknown function (DUF4408)
Cla97C01G001090	48.0475	148.59	113.447	176.558	360.234	129.103	103.361	221.965	-1.10137	0.0338104	0.500595	Cla97Chr01	834042	836934	+	759	-	- && - && -
Cla97C07G142720	73.542	117.404	72.606	275.391	163.248	129.103	87.8508	189.248	-1.1078	0.00775693	0.289746	Cla97Chr07	30248492	30252329	+	306	-	- && Q9SRR7.1 RecName: Full=Calmodulin-like protein 3 && PF13499:EF-hand domain pair|PF13405:EF-hand domain
Cla97C07G142590	40.203	129.328	93.4802	203.425	231.812	132.278	87.6705	189.172	-1.10836	0.0183349	0.406118	Cla97Chr07	30149768	30150574	-	807	-	- && - && -
Cla97C09G164250	145.123	106.398	116.17	357.913	239.43	195.771	122.563	264.372	-1.11035	0.0015747	0.149748	Cla97Chr09	1818840	1821328	+	2154	-	- && - && PF04782:Protein of unknown function (DUF632)|PF04783:Protein of unknown function (DUF630)
Cla97C10G194170	146.104	278.836	209.65	464.423	634.49	271.964	211.53	456.959	-1.11074	0.00579271	0.253495	Cla97Chr10	23371898	23375581	-	1701	-	- && - && -
Cla97C10G202020	170.618	290.76	454.695	527.753	819.505	637.051	305.357	661.436	-1.11448	0.00493186	0.240548	Cla97Chr10	31982250	31982744	-	495	-	- && - && -
Cla97C07G139570	628.539	545.747	745.119	1197.52	1143.82	1816.97	639.802	1386.11	-1.11526	0.00018067	0.0510522	Cla97Chr07	27363166	27363507	-	342	-	- && Q9XI29.2 RecName: Full=Uncharacterized protein At1g15400 && PF15697:Domain of unknown function (DUF4666)
Cla97C04G073540	33.3391	11.9239	37.2106	78.6832	40.2678	60.3188	27.4912	59.7566	-1.12236	0.0467483	0.561775	Cla97Chr04	21229127	21230364	+	276	-	- && Q02973.1 RecName: Full=Em-like protein GEA6 && -
Cla97C01G001410	1869.93	678.745	1380.42	5042.44	1233.07	2343.97	1309.7	2873.16	-1.13354	0.0280326	0.4715	Cla97Chr01	1222109	1222360	-	252	-	- && - && -
Cla97C05G084880	100.017	128.411	97.1105	330.086	192.633	191.539	108.513	238.086	-1.13441	0.0015647	0.149516	Cla97Chr05	3677486	3677866	+	381	-	- && - && -
Cla97C10G194990	291.226	697.089	411.131	1085.25	1356.05	634.935	466.482	1025.41	-1.1361	0.00591369	0.256253	Cla97Chr10	24503374	24512793	-	1149	-	- && Q94CJ5.1 RecName: Full=Protein RETICULATA-RELATED 4, chloroplastic; Flags: Precursor && PF11891:Domain of unknown function (DUF3411)
novel.611	31.3779	105.481	41.7485	185.193	116.45	91.0073	59.5357	130.884	-1.13623	0.0331178	0.498727	Cla97Chr08	19904633	19909713	-	1584	-	-
Cla97C08G157850	22.5529	26.5995	24.5045	64.29	44.6211	52.9112	24.5523	53.9408	-1.13644	0.012303	0.351552	Cla97Chr08	25318053	25320155	-	1062	-	- && - && -
Cla97C10G190990	51.9697	74.295	59.9	104.591	140.393	165.083	62.0549	136.689	-1.13762	0.00198658	0.168646	Cla97Chr10	9790132	9802160	-	240	-	- && - && -
Cla97C11G219740	60.7948	147.673	157.918	265.796	288.405	253.974	122.129	269.391	-1.14011	0.00465721	0.234401	Cla97Chr11	25798277	25803049	-	639	-	- && - && -
Cla97C09G180720	170.618	382.482	386.627	873.192	827.123	376.728	313.242	692.348	-1.14397	0.00868354	0.304331	Cla97Chr09	34281668	34281970	+	303	-	- && - && -
Cla97C05G097200	11.7667	16.51	19.9667	29.7461	33.7379	43.3872	16.0811	35.6237	-1.14401	0.0373187	0.515837	Cla97Chr05	26543440	26543742	+	303	-	- && - && -
Cla97C01G022420	2002.3	2141.71	1589.16	7459.55	2724.06	2488.94	1911.06	4224.19	-1.14438	0.00825402	0.297933	Cla97Chr01	34156690	34157448	-	552	-	- && Q8GX77.1 RecName: Full=F-box protein At1g61340 && -
Cla97C04G070990	2181.75	2377.44	2125.54	6422.28	4246.62	4111.2	2228.24	4926.7	-1.14477	2.96904e-05	0.0167793	Cla97Chr04	15699403	15699729	+	327	-	- && Q39096.1 RecName: Full=Protein EARLY RESPONSIVE TO DEHYDRATION 15; AltName: Full=PAM2-containing protein CID1; AltName: Full=Polyadenylate-binding protein-interacting protein 1; Short=PABP-interacting protein 1; Short=Poly(A)-binding protein-interacting protein 1; AltName: Full=Protein CTC-INTERACTING DOMAIN 1; AltName: Full=Protein LIGHT STRESS-REGULATED 1 && -
Cla97C09G183830	111.784	375.144	176.07	569.974	336.291	561.917	220.999	489.394	-1.14671	0.0129712	0.357839	Cla97Chr09	37041741	37042801	+	858	-	- && Q8LG58.2 RecName: Full=Probable xyloglucan endotransglucosylase/hydrolase protein 16; Short=At-XTH16; Short=XTH-16; Flags: Precursor && PF06955:Xyloglucan endo-transglycosylase (XET) C-terminus|PF00722:Glycosyl hydrolases family 16
Cla97C01G023610	305.935	457.694	589.924	1105.4	1030.64	874.093	451.184	1003.38	-1.1528	0.000278647	0.0640889	Cla97Chr01	34969847	34970743	+	468	-	- && P82244.1 RecName: Full=50S ribosomal protein L34, chloroplastic; AltName: Full=CL34; Flags: Precursor && PF00468:Ribosomal protein L34
Cla97C09G168920	487.339	121.073	301.315	1178.33	263.373	582.023	303.242	674.575	-1.15404	0.0458149	0.556988	Cla97Chr09	5250608	5250940	+	333	-	- && - && -
Cla97C08G151100	71.5809	145.838	137.044	402.052	265.55	121.696	118.154	263.099	-1.15487	0.0169855	0.391121	Cla97Chr08	19484864	19488855	+	1725	-	- && Q9SQZ0.1 RecName: Full=Cationic amino acid transporter 7, chloroplastic; Flags: Precursor && PF13906:C-terminus of AA_permease|PF13520:Amino acid permease
Cla97C09G178060	145.123	388.902	310.391	695.675	473.419	717.476	281.472	628.857	-1.1594	0.00380703	0.218079	Cla97Chr09	30223691	30224107	-	417	-	- && - && PF07430:Phloem filament protein PP1
Cla97C08G157520	155.909	196.286	204.204	504.724	359.145	380.961	185.466	414.943	-1.16179	7.35633e-05	0.028531	Cla97Chr08	25053151	25054434	+	1284	-	- && P50134.1 RecName: Full=Ornithine decarboxylase; Short=ODC && PF00278:Pyridoxal-dependent decarboxylase, C-terminal sheet domain|PF02784:Pyridoxal-dependent decarboxylase, pyridoxal binding domain
Cla97C07G132470	24971.9	42837	27514	83794.8	99013.1	30788	31774.3	71198.6	-1.16399	0.0072485	0.282792	Cla97Chr07	4285339	4286937	-	879	-	- && Q39196.1 RecName: Full=Probable aquaporin PIP1-4; AltName: Full=Plasma membrane intrinsic protein 1-4; Short=AtPIP1;4; AltName: Full=Transmembrane protein C; Short=TMP-C && PF00230:Major intrinsic protein
Cla97C04G078160	923.688	876.865	692.48	1772.29	2260.44	1559.82	831.011	1864.18	-1.16564	1.75785e-05	0.012418	Cla97Chr04	25725807	25726301	+	495	-	- && - && -
Cla97C05G085490	31.3779	79.7984	137.951	158.326	256.843	144.977	83.0426	186.715	-1.16726	0.0260071	0.460125	Cla97Chr05	4106265	4106888	+	408	-	- && - && -
Cla97C06G111340	182.384	421.922	248.676	704.311	933.778	278.313	284.327	638.801	-1.16758	0.0147876	0.373527	Cla97Chr06	2032514	2033918	+	756	-	- && - && -
Cla97C03G053040	32.3585	30.2683	21.7818	55.654	100.125	33.8632	28.1362	63.2142	-1.16763	0.0305871	0.485041	Cla97Chr03	2098147	2098395	+	249	-	- && - && -
Cla97C01G006690	38.2419	66.9572	24.5045	169.841	66.3875	56.0859	43.2345	97.438	-1.1739	0.0420301	0.537398	Cla97Chr01	6728872	6731208	-	1548	-	- && O49298.1 RecName: Full=Probable pectinesterase/pectinesterase inhibitor 6; Includes: RecName: Full=Pectinesterase inhibitor 6; AltName: Full=Pectin methylesterase inhibitor 6; Includes: RecName: Full=Pectinesterase 6; Short=PE 6; AltName: Full=Pectin methylesterase 6; Short=AtPME6; Flags: Precursor && PF04043:Plant invertase/pectin methylesterase inhibitor|PF01095:Pectinesterase
Cla97C05G107770	11.7667	16.51	15.4288	47.018	26.1197	25.3974	14.5685	32.845	-1.17432	0.0460046	0.557923	Cla97Chr05	34582379	34583089	-	624	-	- && - && PF04832:SOUL heme-binding protein
Cla97C05G092970	600.103	1108	599	2455.49	1738.05	1014.84	769.036	1736.13	-1.17478	0.00357461	0.212545	Cla97Chr05	11376227	11377498	+	1272	-	- && Q9LZL3.1 RecName: Full=Aspartic proteinase PCS1; AltName: Full=Aspartic protease 38; Short=AtASP38; AltName: Full=Protein EMBRYO DEFECTIVE 24; AltName: Full=Protein PROMOTION OF CELL SURVIVAL 1; Flags: Precursor && PF14541:Xylanase inhibitor C-terminal|PF14543:Xylanase inhibitor N-terminal
Cla97C04G077970	23.5335	77.0467	54.4545	139.135	85.9773	125.929	51.6782	117.014	-1.17788	0.0164615	0.388842	Cla97Chr04	25502601	25503207	+	513	-	- && - && -
Cla97C03G052030	365.749	669.572	1456.66	1381.75	2881.87	1383.1	830.66	1882.24	-1.17993	0.0185524	0.409562	Cla97Chr03	1072422	1075531	-	549	-	- && - && -
Cla97C06G119410	424.583	711.765	434.728	1294.44	1414.82	859.278	523.692	1189.51	-1.18348	0.000426714	0.0820505	Cla97Chr06	19095574	19096017	-	444	-	- && - && -
Cla97C04G077390	64.717	108.232	68.9757	124.742	215.487	210.587	80.6417	183.605	-1.18553	0.00244588	0.184603	Cla97Chr04	24964599	24965244	-	567	-	- && Q6DR24.1 RecName: Full=Uncharacterized protein At3g17950 && -
Cla97C02G046270	231.412	246.733	122.523	469.221	447.299	449.745	200.223	455.422	-1.18603	0.000463475	0.0844049	Cla97Chr02	34143529	34144131	-	426	-	- && - && PF12681:Glyoxalase-like domain
Cla97C07G136140	16.6695	20.1789	16.3364	34.5439	38.0912	48.6783	17.7283	40.4378	-1.18837	0.0196323	0.414453	Cla97Chr07	22995638	22996315	-	678	-	- && O23310.1 RecName: Full=Nuclear transcription factor Y subunit B-3; Short=AtNF-YB-3; AltName: Full=Transcriptional activator HAP3C && PF00808:Histone-like transcription factor (CBF/NF-Y) and archaeal histone
Cla97C02G044270	1117.84	4587.95	3936.15	7248.45	10931.1	3802.2	3213.98	7327.25	-1.18887	0.022272	0.438784	Cla97Chr02	32446218	32447021	-	804	-	- && P12333.1 RecName: Full=Chlorophyll a-b binding protein, chloroplastic; AltName: Full=LHCII type I CAB; Short=LHCP; Flags: Precursor && PF00504:Chlorophyll A-B binding protein
Cla97C01G023680	68.6392	33.02	39.0257	102.672	111.009	106.881	46.895	106.854	-1.19039	0.00420849	0.224679	Cla97Chr01	35007309	35007908	+	600	-	- && Q9S7R3.1 RecName: Full=Protein LIGHT-DEPENDENT SHORT HYPOCOTYLS 10; AltName: Full=Protein ORGAN BOUNDARY 10 && PF04852:Protein of unknown function (DUF640)
Cla97C08G160770	512.833	403.578	304.038	645.778	928.337	1214.84	406.816	929.652	-1.19239	0.000520197	0.0876769	Cla97Chr08	27500851	27504197	-	405	-	- && Q8L9S3.2 RecName: Full=Glutaredoxin-C6; Short=AtGrxC6; AltName: Full=Protein ROXY 21 && PF00462:Glutaredoxin
Cla97C05G085940	971.736	1771.16	825.893	2891.13	2662.03	2603.23	1189.6	2718.8	-1.19247	0.00042726	0.0820505	Cla97Chr05	4476640	4477418	+	576	-	- && P93735.1 RecName: Full=Early light-induced protein 1, chloroplastic; Flags: Precursor && PF00504:Chlorophyll A-B binding protein
Cla97C10G205510	20.5918	42.1922	44.4712	132.418	60.9459	51.853	35.7517	81.739	-1.1932	0.0270301	0.466108	Cla97Chr10	34556105	34559100	-	882	-	- && F4HT21.1 RecName: Full=Immune-associated nucleotide-binding protein 9; Short=AtIAN9; AltName: Full=AIG1-like protein && PF04548:AIG1 family
Cla97C11G222510	242.198	319.193	252.306	465.383	658.433	744.99	271.233	622.935	-1.19907	6.84046e-05	0.0273324	Cla97Chr11	28540798	28541406	-	609	-	- && - && PF13671:AAA domain
Cla97C06G124380	122.57	102.729	151.565	258.119	257.932	350.272	125.621	288.774	-1.20051	0.00014992	0.0463346	Cla97Chr06	26567230	26567613	+	384	-	- && - && -
Cla97C08G147890	167.676	210.961	172.439	511.441	444.034	311.118	183.692	422.198	-1.20077	0.000109247	0.040017	Cla97Chr08	14688108	14689031	+	924	-	- && - && -
Cla97C06G124600	19.6112	37.6061	36.303	87.3192	69.6525	58.2023	31.1734	71.7247	-1.2008	0.00913868	0.308997	Cla97Chr06	26773815	26774612	-	798	-	- && O22227.1 RecName: Full=Protein MIZU-KUSSEI 1 && PF04759:Protein of unknown function, DUF617
Cla97C07G143070	223.568	254.071	135.229	213.02	868.479	329.108	204.289	470.202	-1.20235	0.0188351	0.412577	Cla97Chr07	30495012	30497201	+	1545	-	- && Q8W486.1 RecName: Full=Uncharacterized protein At1g04910 && PF10250:GDP-fucose protein O-fucosyltransferase
Cla97C08G148750	52.9503	67.8745	64.4378	107.47	112.097	207.412	61.7542	142.326	-1.20346	0.00297766	0.199945	Cla97Chr08	16942619	16943338	+	201	-	- && - && -
Cla97C04G073790	12630.6	9407.95	9499.59	16707.7	21325.6	34620.9	10512.7	24218.1	-1.20395	0.000313557	0.0669431	Cla97Chr04	21539555	21540970	-	1416	-	- && Q9FF86.1 RecName: Full=BAHD acyltransferase DCR; AltName: Full=Protein DEFECTIVE IN CUTICULAR RIDGES; AltName: Full=Protein PERMEABLE LEAVES 3 && PF02458:Transferase family
Cla97C01G001780	118.648	351.296	242.323	601.639	728.086	312.176	237.422	547.3	-1.20446	0.00878418	0.304331	Cla97Chr01	1613482	1615757	+	1080	-	- && Q9FLE8.1 RecName: Full=Uncharacterized protein At5g39865 && PF00462:Glutaredoxin
Cla97C05G080630	24.514	22.0133	38.1182	77.7237	50.0627	67.7264	28.2152	65.1709	-1.20785	0.00950805	0.311889	Cla97Chr05	645565	647332	+	798	-	- && - && -
Cla97C10G186130	273.576	456.777	308.576	757.086	856.508	789.435	346.31	801.01	-1.20941	3.8819e-05	0.0197202	Cla97Chr10	1481130	1481813	+	684	-	- && - && -
Cla97C02G033740	5971.61	3439.58	2740.88	12287.1	8195.05	7632.97	4050.69	9371.69	-1.2102	0.000894188	0.112656	Cla97Chr02	7291801	7292535	-	735	-	- && O22533.1 RecName: Full=Zinc finger protein ZAT6; AltName: Full=COLD INDUCED ZINC FINGER PROTEIN 2 && PF13912:C2H2-type zinc finger
Cla97C09G168910	801.118	248.567	522.763	2043.85	636.667	960.868	524.15	1213.79	-1.21181	0.0171368	0.393478	Cla97Chr09	5248505	5248846	+	342	-	- && - && -
Cla97C01G013760	16481.3	16399.9	27078.4	23950.4	46617.1	68420.6	19986.5	46329.3	-1.21289	0.00291268	0.197982	Cla97Chr01	27592221	27592838	+	618	-	- && Q9LMU2.1 RecName: Full=Kunitz trypsin inhibitor 2; Short=AtKTI2; Flags: Precursor && PF00197:Trypsin and protease inhibitor
Cla97C05G097430	12.7473	29.3511	22.6894	68.1282	44.6211	38.0961	21.5959	50.2818	-1.2185	0.0244869	0.451398	Cla97Chr05	26817693	26823015	+	1263	-	- && Q9SZ58.1 RecName: Full=Brassinosteroid-related acyltransferase 1; Short=BR-related acyltransferase 1; AltName: Full=Protein DWARF AND ROUND LEAF 1; AltName: Full=Protein PIZZA && PF02458:Transferase family
Cla97C05G095960	84.3282	44.9439	55.3621	181.355	100.125	148.151	61.5447	143.211	-1.22091	0.00324445	0.20904	Cla97Chr05	23688450	23689091	+	642	-	- && O48915.1 RecName: Full=Protein NDR1; AltName: Full=Non-race specific disease resistance protein 1; Short=AtNDR1; Flags: Precursor && -
Cla97C01G001270	35.3002	60.5367	32.6727	131.459	130.598	38.0961	42.8365	100.051	-1.22388	0.0270522	0.466108	Cla97Chr01	1035686	1036237	-	552	-	- && Q9FGJ6.1 RecName: Full=RING-H2 finger protein ATL79; AltName: Full=RING-type E3 ubiquitin transferase ATL79; Flags: Precursor && PF13639:Ring finger domain
novel.634	18.6307	34.8545	30.8576	74.845	70.7408	51.853	28.1142	65.8129	-1.22533	0.00821413	0.297933	Cla97Chr09	9644449	9645088	+	557	-	-
Cla97C04G076880	24.514	42.1922	19.0591	100.753	44.6211	55.0277	28.5884	66.8006	-1.22614	0.0228984	0.440594	Cla97Chr04	24429165	24429545	+	381	-	- && - && -
Cla97C03G067610	94.1338	173.355	86.2196	213.98	502.804	113.23	117.903	276.671	-1.22999	0.023153	0.442052	Cla97Chr03	31033031	31041340	-	879	-	- && Q10LN5.1 RecName: Full=Bidirectional sugar transporter SWEET16; Short=OsSWEET16 && PF03083:Sugar efflux transporter for intercellular exchange
Cla97C05G086220	8.82505	14.6756	26.3197	41.2607	28.2963	47.6201	16.6068	39.059	-1.23093	0.0419697	0.536973	Cla97Chr05	4684611	4685123	+	513	-	- && - && PF13302:Acetyltransferase (GNAT) domain
Cla97C06G120160	43.1447	77.0467	39.9333	101.712	102.302	172.491	53.3749	125.502	-1.2325	0.00508939	0.240548	Cla97Chr06	22043030	22043386	+	357	-	- && Q9XI29.2 RecName: Full=Uncharacterized protein At1g15400 && PF15697:Domain of unknown function (DUF4666)
novel.695	53.9308	67.8745	12.7061	170.8	74.0057	70.901	44.8371	105.236	-1.23276	0.0488486	0.573427	Cla97Chr09	14300090	14301670	-	1249	-	-
Cla97C10G203490	495.183	627.38	499.166	733.097	1422.43	1670.94	540.577	1275.49	-1.23824	0.00047077	0.084653	Cla97Chr10	33131121	33131831	-	711	-	- && - && PF04520:Senescence regulator
Cla97C05G088300	236.315	1084.16	394.795	2208.89	1272.25	566.15	571.756	1349.09	-1.2385	0.0338603	0.500595	Cla97Chr05	6422414	6424155	+	402	-	- && Q9LUV2.1 RecName: Full=Stress-response A/B barrel domain-containing protein HS1; AltName: Full=Pop3 family protein At3g17210; AltName: Full=Protein HEAT STABLE 1; Short=AtHS1 && PF07876:Stress responsive A/B Barrel Domain
Cla97C07G130160	147.084	187.113	101.648	469.221	336.291	224.344	145.282	343.285	-1.24114	0.0014662	0.142802	Cla97Chr07	1907326	1908090	+	765	-	- && - && -
Cla97C05G089270	37.2613	61.4539	114.354	259.079	178.484	66.6681	71.0232	168.077	-1.24238	0.02893	0.478058	Cla97Chr05	7483233	7484252	-	1020	-	- && Q9FHM9.1 RecName: Full=Protein EXORDIUM-like 3; Flags: Precursor && PF04674:Phosphate-induced protein 1 conserved region
Cla97C06G125690	57.8531	260.491	166.086	346.398	441.858	362.971	161.477	383.742	-1.24799	0.0099284	0.319368	Cla97Chr06	27623723	27624712	+	537	-	- && Q8RXS1.1 RecName: Full=Photosynthetic NDH subunit of subcomplex B 4, chloroplastic; Short=Protein PnsB4; AltName: Full=NDH DEPENDENT FLOW 6; AltName: Full=NDH-DEPENDENT CYCLIC ELECTRON FLOW 6; Flags: Precursor && -
Cla97C03G058060	124.531	110.067	142.489	512.401	180.661	202.121	125.696	298.394	-1.24816	0.00543033	0.246204	Cla97Chr03	7277166	7277574	+	327	-	- && - && PF09425:Divergent CCT motif
Cla97C05G100190	20.5918	40.3578	29.0424	88.2788	72.9174	52.9112	29.9973	71.3691	-1.24963	0.00782439	0.290462	Cla97Chr05	29117102	29119787	-	1275	-	- && Q9FJZ3.1 RecName: Full=Mannan endo-1,4-beta-mannosidase 7; AltName: Full=Beta-mannanase 7; AltName: Full=Endo-beta-1,4-mannanase 7; Short=AtMAN7; Flags: Precursor && PF00150:Cellulase (glycosyl hydrolase family 5)
Cla97C03G054680	289.265	111.901	272.273	478.816	560.485	562.975	224.48	534.092	-1.25072	0.00131865	0.133816	Cla97Chr03	3769873	3770715	-	843	-	- && - && -
Cla97C02G029530	2728.9	1547.35	804.111	5316.88	2840.51	3968.34	1693.46	4041.91	-1.25519	0.00457114	0.232909	Cla97Chr02	2710569	2711033	-	465	-	- && Q9SI09.1 RecName: Full=Probable E3 ubiquitin-protein ligase XERICO && PF13639:Ring finger domain
Cla97C11G209190	12.7473	13.7583	15.4288	32.6248	40.2678	27.5138	13.9781	33.4688	-1.25809	0.0228198	0.440572	Cla97Chr11	2808422	2808655	+	234	-	- && - && -
Cla97C02G036910	16.6695	21.0961	35.3954	53.7349	29.3846	92.0655	24.387	58.395	-1.25812	0.0320604	0.490452	Cla97Chr02	22765381	22766663	+	888	-	- && Q8LDW9.2 RecName: Full=Xyloglucan endotransglucosylase/hydrolase protein 9; Short=At-XTH9; Short=XTH-9; Flags: Precursor && PF00722:Glycosyl hydrolases family 16|PF06955:Xyloglucan endo-transglycosylase (XET) C-terminus
Cla97C10G200980	58.8336	56.8678	21.7818	61.4113	144.747	122.754	45.8277	109.637	-1.25842	0.0158198	0.383005	Cla97Chr10	31040170	31040649	+	480	-	- && - && -
Cla97C11G214740	72.5615	141.252	124.338	225.495	331.937	252.916	112.717	270.116	-1.25941	0.000558564	0.0905156	Cla97Chr11	9516595	9523237	-	1401	-	- && Q9FI78.1 RecName: Full=Shikimate O-hydroxycinnamoyltransferase; AltName: Full=Hydroxycinnamoyl transferase; AltName: Full=Hydroxycinnamoyl-Coenzyme A shikimate/quinate hydroxycinnamoyltransferase && PF02458:Transferase family
Cla97C09G178670	182.384	200.872	218.726	698.554	437.504	304.769	200.661	480.276	-1.25945	0.000541241	0.0893269	Cla97Chr09	31633056	31634069	-	1014	-	- && Q9SBA5.1 RecName: Full=Inositol-tetrakisphosphate 1-kinase 1; AltName: Full=Inositol 1,3,4-trisphosphate 5/6-kinase 1; Short=AtItpk-1; Short=Inositol-triphosphate 5/6-kinase 1; Short=Ins(1,3,4)P(3) 5/6-kinase 1 && PF05770:Inositol 1, 3, 4-trisphosphate 5/6-kinase
Cla97C01G013970	460.863	280.67	392.072	1978.6	371.117	365.087	377.869	904.933	-1.26028	0.033908	0.500595	Cla97Chr01	27763477	27763926	-	450	-	- && Q9FNH6.1 RecName: Full=NDR1/HIN1-Like protein 3 && -
novel.177	59.8142	138.501	115.262	274.432	231.812	249.741	104.526	251.995	-1.26853	0.000803547	0.110748	Cla97Chr02	20707426	20708799	-	1374	-	PF03107:C1 domain
Cla97C09G169790	22.5529	63.2884	40.8409	97.8743	94.6838	115.346	42.2274	102.635	-1.27912	0.00545184	0.246204	Cla97Chr09	6044078	6046221	-	774	-	- && P09444.1 RecName: Full=Late embryogenesis abundant protein D-34; Short=LEA D-34 && PF04927:Seed maturation protein
Cla97C02G028880	467.727	709.013	372.106	1779.97	1348.43	630.702	516.282	1253.03	-1.27929	0.0024732	0.184603	Cla97Chr02	2284711	2285124	-	414	-	- && - && PF13499:EF-hand domain pair
Cla97C01G012760	779.546	587.022	497.351	1921.02	1221.09	1382.04	621.306	1508.05	-1.27967	3.19966e-05	0.0172694	Cla97Chr01	26157785	26158294	-	510	-	- && - && PF04520:Senescence regulator
Cla97C06G114820	32.3585	323.78	296.777	482.654	755.294	351.33	217.638	529.76	-1.28291	0.0453618	0.554613	Cla97Chr06	5729200	5729508	-	309	-	- && Q8L8Z8.1 RecName: Full=Monothiol glutaredoxin-S2; Short=AtGrxS2; AltName: Full=Protein ROXY 10 && PF00462:Glutaredoxin
Cla97C03G058250	17.6501	13.7583	11.7985	38.3821	33.7379	32.805	14.4023	34.975	-1.2831	0.0180554	0.404	Cla97Chr03	7565731	7565988	+	258	-	- && - && -
novel.175	6.86392	17.4272	9.98333	26.8674	29.3846	27.5138	11.4248	27.922	-1.28569	0.0430229	0.542034	Cla97Chr02	19141910	19156967	-	906	-	-
Cla97C05G105650	850.146	421.922	813.187	1848.1	1205.86	2031.79	695.085	1695.25	-1.28638	0.000358355	0.0734032	Cla97Chr05	33196593	33199322	+	1164	-	- && Q9LMX5.1 RecName: Full=Ninja-family protein AFP2; AltName: Full=ABI five-binding protein 2; Short=ABI5-binding protein 2 && PF16136:Putative nuclear localisation signal|PF07897:Ethylene-responsive binding factor-associated repression|PF16135:TPL-binding domain in jasmonate signalling
Cla97C02G046380	1090.38	762.212	640.748	3064.81	1188.45	1834.96	831.114	2029.4	-1.28818	0.00108514	0.121266	Cla97Chr02	34205530	34206000	-	471	-	- && Q9SLD4.1 RecName: Full=Zinc finger protein ZAT11 && PF13912:C2H2-type zinc finger
Cla97C06G124350	357.905	342.124	254.121	769.56	793.385	769.329	318.05	777.425	-1.28973	7.049e-07	0.00154921	Cla97Chr06	26539192	26540035	+	744	-	- && Q9M886.1 RecName: Full=LOB domain-containing protein 41; AltName: Full=ASYMMETRIC LEAVES 2-like protein 38; Short=AS2-like protein 38 && PF03195:Protein of unknown function DUF260
Cla97C10G202550	21.5723	22.9306	17.2439	36.463	26.1197	88.8908	20.5823	50.4912	-1.29452	0.0325661	0.494541	Cla97Chr10	32428208	32428648	-	441	-	- && - && -
Cla97C11G219570	1362.98	5591.39	4174.85	8197.45	11241.3	7863.66	3709.74	9100.79	-1.29463	0.00467487	0.234693	Cla97Chr11	25646677	25648977	-	780	-	- && P10708.1 RecName: Full=Chlorophyll a-b binding protein 7, chloroplastic; AltName: Full=LHCI type II CAB-7; Flags: Precursor && PF00504:Chlorophyll A-B binding protein
Cla97C01G024340	695.217	6211.43	3568.58	9638.7	11537.3	4521.79	3491.74	8565.92	-1.29464	0.0341022	0.500595	Cla97Chr01	35459427	35460224	+	798	-	- && P09756.1 RecName: Full=Chlorophyll a-b binding protein 3, chloroplastic; AltName: Full=LHCII type I CAB-3; Short=LHCP; Flags: Precursor && PF00504:Chlorophyll A-B binding protein
Cla97C01G022410	57.8531	101.812	70.7909	268.674	152.365	144.977	76.8185	188.672	-1.29664	0.00147278	0.142802	Cla97Chr01	34149965	34150633	-	669	-	- && - && -
Cla97C06G112880	68.6392	108.232	75.3287	302.259	206.781	111.114	84.0667	206.718	-1.29841	0.00315396	0.205897	Cla97Chr06	3957992	3958480	+	489	-	- && Q9SUS4.1 RecName: Full=Probable E3 ubiquitin-protein ligase RHA1A; AltName: Full=RING-H2 finger A1a; AltName: Full=RING-H2 zinc finger protein RHA1a && PF13639:Ring finger domain
Cla97C05G101740	122.57	88.0534	87.1272	129.539	297.111	306.885	99.2502	244.512	-1.30052	0.00171586	0.157128	Cla97Chr05	30294034	30295759	-	210	-	- && - && -
Cla97C01G005450	210.821	297.18	112.539	779.156	404.855	347.098	206.847	510.369	-1.30345	0.00375536	0.216265	Cla97Chr01	5201591	5203069	+	1479	-	- && F4K6F1.1 RecName: Full=Xyloglucan galactosyltransferase XLT2; AltName: Full=Glycosyltransferase 18; Short=AtGT18; AltName: Full=Protein XYLOGLUCAN L-SIDE CHAIN GALACTOSYLTRANSFERASE POSITION 2 && PF03016:Exostosin family
Cla97C05G085370	65.6976	20.1789	43.5636	76.7641	120.803	121.696	43.1467	106.421	-1.30362	0.00913195	0.308997	Cla97Chr05	4010824	4011156	-	333	-	- && O23299.1 RecName: Full=Enoyl-CoA delta isomerase 2, peroxisomal; AltName: Full=Delta(3),Delta(2)-enoyl CoA isomerase 2; Short=AtECI2; AltName: Full=Indole-3-butyric acid response 10 && -
Cla97C08G155760	68.6392	102.729	52.6394	269.634	169.778	114.288	74.6692	184.567	-1.30636	0.00323662	0.20904	Cla97Chr08	23734976	23739192	-	1284	-	- && - && PF12056:Protein of unknown function (DUF3537)
Cla97C05G087990	23.5335	11.0067	22.6894	30.7057	28.2963	82.5415	19.0765	47.1812	-1.30665	0.0403283	0.530368	Cla97Chr05	6081316	6084003	-	825	-	- && - && PF06749:Protein of unknown function (DUF1218)
Cla97C07G143680	22.5529	102.729	169.717	317.612	190.456	224.344	98.3328	244.137	-1.31116	0.0257359	0.458854	Cla97Chr07	31179192	31179497	-	306	-	- && - && PF14368:Probable lipid transfer
Cla97C05G079920	10.7862	30.2683	15.4288	54.6944	46.7977	39.1543	18.8278	46.8822	-1.31433	0.0198653	0.415403	Cla97Chr05	51708	52373	+	666	-	- && - && PF03168:Late embryogenesis abundant protein
Cla97C05G107490	78.4448	45.8611	33.5803	237.969	52.2393	102.648	52.6288	130.952	-1.31784	0.0249697	0.453607	Cla97Chr05	34413060	34413671	-	612	-	- && - && PF07816:Protein of unknown function (DUF1645)
Cla97C04G074190	9.80561	22.0133	19.9667	42.2203	44.6211	43.3872	17.2619	43.4095	-1.32663	0.0132649	0.360889	Cla97Chr04	21902696	21903157	-	462	-	- && Q9STG2.1 RecName: Full=Copper transporter 2; Short=AtCOPT2 && PF04145:Ctr copper transporter family
Cla97C11G214590	10.7862	19.2617	32.6727	73.8855	39.1795	44.4454	20.9068	52.5035	-1.32711	0.0222188	0.438174	Cla97Chr11	7970524	7970829	-	306	-	- && - && -
Cla97C03G053880	101.978	271.498	398.425	970.107	584.428	383.077	257.301	645.871	-1.32757	0.00880068	0.304331	Cla97Chr03	3074667	3075517	-	480	-	- && P93046.2 RecName: Full=Xyloglucan endotransglucosylase/hydrolase protein 31; Short=At-XTH31; Short=AtXTR8; Short=XTH-31; Flags: Precursor && PF00722:Glycosyl hydrolases family 16|PF06955:Xyloglucan endo-transglycosylase (XET) C-terminus
Cla97C07G130440	11.7667	13.7583	9.98333	26.8674	34.8262	27.5138	11.8361	29.7358	-1.32812	0.0227736	0.440572	Cla97Chr07	2082563	2084067	-	153	-	- && - && -
Cla97C08G155310	17.6501	18.3445	15.4288	45.0989	30.473	53.9694	17.1411	43.1804	-1.3341	0.0106642	0.330624	Cla97Chr08	23334045	23334536	-	492	-	- && - && -
Cla97C05G090520	22.5529	23.8478	12.7061	25.9079	29.3846	94.182	19.7022	49.8248	-1.33831	0.0426051	0.540738	Cla97Chr05	8616740	8617261	-	522	-	- && - && -
Cla97C05G086610	7.84448	9.17223	10.8909	17.2719	29.3846	24.3392	9.30254	23.6652	-1.34287	0.0410236	0.533144	Cla97Chr05	4937515	4938516	-	1002	-	- && Q6NMR8.1 RecName: Full=Protein FANTASTIC FOUR 3 && PF11250:Fantastic Four meristem regulator
Cla97C07G137460	312.799	1144.69	1361.36	2070.71	3457.59	1628.61	939.618	2385.64	-1.34407	0.00767736	0.288921	Cla97Chr07	24995532	24997243	+	417	-	- && Q40519.1 RecName: Full=Photosystem II 10 kDa polypeptide, chloroplastic; Short=PII10; Flags: Precursor && PF04725:Photosystem II 10 kDa polypeptide PsbR
Cla97C09G166590	1262.96	580.602	785.052	1134.19	1877.35	3696.38	876.205	2235.97	-1.3516	0.00330866	0.20909	Cla97Chr09	3611389	3611730	+	342	-	- && - && -
Cla97C06G123150	31.3779	7.33778	14.5212	55.654	22.8547	57.1441	17.7456	45.2176	-1.35463	0.0457496	0.556878	Cla97Chr06	25487304	25487510	+	207	-	- && - && -
Cla97C01G025610	1178.63	2198.58	1063.68	5627.77	4208.53	1547.12	1480.3	3794.48	-1.35803	0.00409754	0.222663	Cla97Chr01	36436112	36438117	+	1347	-	- && Q9SV43.1 RecName: Full=Patatin-like protein 7; Short=AtPLP7; AltName: Full=Patatin-related phospholipase A IIIbeta; Short=pPLAIIIb; AltName: Full=Phospholipase A IIIA; Short=AtPLAIIIA && PF01734:Patatin-like phospholipase
Cla97C03G065660	3485.89	2042.65	2708.2	14874	2485.72	3773.63	2745.58	7044.45	-1.35943	0.0164647	0.388842	Cla97Chr03	29048112	29049554	-	1443	-	- && - && PF13359:DDE superfamily endonuclease
Cla97C01G021670	12.7473	25.6822	12.7061	68.1282	37.0029	26.4556	17.0452	43.8622	-1.36484	0.0265024	0.4637	Cla97Chr01	33783765	33786482	-	1473	-	- && - && -
Cla97C06G119990	2181.75	1450.13	2290.72	4495.5	4833.23	6063.63	1974.2	5130.78	-1.37792	1.46919e-06	0.00223542	Cla97Chr06	21833204	21833584	+	381	-	- && - && -
Cla97C07G132850	347.118	546.665	300.407	1663.86	958.81	481.492	398.063	1034.72	-1.37832	0.00243523	0.184603	Cla97Chr07	5094144	5095469	+	1326	-	- && Q94CD1.1 RecName: Full=Omega-hydroxypalmitate O-feruloyl transferase; AltName: Full=Omega-hydroxyacid hydroxycinnamoyltransferase; AltName: Full=Protein ALIPHATIC SUBERIN FERULOYL TRANSFERASE && PF02458:Transferase family
Cla97C05G105520	10.7862	25.6822	37.2106	100.753	47.8861	43.3872	24.5597	64.0087	-1.38101	0.0217914	0.433316	Cla97Chr05	33090938	33092484	-	405	-	- && - && -
Cla97C05G092720	38.2419	138.501	69.8833	361.751	247.049	41.2707	82.2086	216.69	-1.39813	0.040945	0.532473	Cla97Chr05	10856599	10861664	+	2538	-	- && Q8L7W8.1 RecName: Full=Alpha-L-fucosidase 2; AltName: Full=Alpha-1,2-fucosidase 2; AltName: Full=Alpha-L-fucosidase 95A; Short=AtFuc95A; AltName: Full=Alpha-L-fucoside fucohydrolase 2; AltName: Full=Protein ALTERED XYLOGLUCAN 8; Flags: Precursor && PF14498:Glycosyl hydrolase family 65, N-terminal domain
Cla97C09G184330	12.7473	11.0067	12.7061	31.6652	37.0029	27.5138	12.1533	32.0606	-1.39944	0.0134451	0.362032	Cla97Chr09	37425313	37426291	+	279	-	- && - && -
Cla97C08G160510	1101.17	2488.42	1367.72	4556.91	5702.79	2848.74	1652.44	4369.48	-1.40281	0.000363797	0.0734276	Cla97Chr08	27302507	27303427	+	921	-	- && O82199.1 RecName: Full=Zinc finger CCCH domain-containing protein 20; Short=AtC3H20 && -
Cla97C04G075700	8379.87	15071.8	9667.49	45601.7	30903.9	11414	11039.7	29306.6	-1.40852	0.0025045	0.185539	Cla97Chr04	23167662	23168797	+	855	-	- && P43287.2 RecName: Full=Aquaporin PIP2-2; AltName: Full=Plasma membrane intrinsic protein 2-2; Short=AtPIP2;2; AltName: Full=Plasma membrane intrinsic protein 2b; Short=PIP2b; AltName: Full=TMP2b; Contains: RecName: Full=Aquaporin PIP2-2, N-terminally processed && PF00230:Major intrinsic protein
Cla97C05G107420	33.3391	48.6128	24.5045	111.308	116.45	55.0277	35.4855	94.262	-1.40973	0.00357121	0.212545	Cla97Chr05	34363714	34365631	+	858	-	- && Q8VXY7.1 RecName: Full=Equilibrative nucleotide transporter 1; Short=AtENT1; AltName: Full=Nucleoside transporter ENT1 && PF01733:Nucleoside transporter
Cla97C01G011340	358.885	3017.66	1622.74	4812.15	6082.62	2388.41	1666.43	4427.73	-1.40975	0.0193216	0.413564	Cla97Chr01	19048949	19049461	-	347	-	- && Q949Q5.1 RecName: Full=Photosystem I subunit O; Short=PSI-O; Flags: Precursor && -
Cla97C06G123640	25.4946	37.6061	22.6894	76.7641	62.0342	91.0073	28.5967	76.6019	-1.42128	0.00128881	0.1326	Cla97Chr06	25933911	25934366	+	456	-	- && - && -
Cla97C08G155030	218.665	375.144	362.122	1526.65	673.67	359.796	318.644	853.371	-1.42132	0.00402606	0.221278	Cla97Chr08	23092943	23095286	+	2250	-	- && - && -
Cla97C09G183030	85.3088	191.7	121.615	310.895	435.328	322.758	132.874	356.327	-1.42212	0.00016034	0.0480534	Cla97Chr09	36275287	36277190	+	1218	-	- && P46256.1 RecName: Full=Fructose-bisphosphate aldolase, cytoplasmic isozyme 1 && PF00274:Fructose-bisphosphate aldolase class-I
Cla97C05G090680	9.80561	12.8411	19.0591	43.1798	23.943	45.5036	13.9019	37.5422	-1.43184	0.0157491	0.382571	Cla97Chr05	8743106	8743902	-	672	-	- && Q84JK8.1 RecName: Full=Probable membrane-associated kinase regulator 6 && -
Cla97C02G026620	16.6695	18.3445	9.98333	46.0585	14.1482	61.377	14.9991	40.5279	-1.43623	0.0340394	0.500595	Cla97Chr02	385032	385484	+	453	-	- && - && -
Cla97C01G015930	25.4946	41.275	44.4712	152.569	107.744	42.329	37.0803	100.88	-1.44378	0.00754596	0.28759	Cla97Chr01	29697604	29698785	+	1182	-	- && - && -
Cla97C11G224650	55.892	88.0534	130.691	227.414	303.641	219.052	91.5454	250.036	-1.44798	0.000220404	0.0589135	Cla97Chr11	30341939	30342639	-	339	-	- && O96860.1 RecName: Full=Dynein light chain 2, cytoplasmic; AltName: Full=8 kDa dynein light chain && PF01221:Dynein light chain type 1
Cla97C05G085710	74.5226	228.388	92.5727	691.837	270.992	116.405	131.828	359.744	-1.44847	0.019654	0.414453	Cla97Chr05	4240904	4241713	+	597	-	- && P33077.2 RecName: Full=Auxin-responsive protein IAA4; AltName: Full=Auxin-induced protein AUX2-11; AltName: Full=Indoleacetic acid-induced protein 4 && PF02309:AUX/IAA family
Cla97C11G224730	165.715	199.037	98.9257	669.767	316.701	288.895	154.559	425.121	-1.46045	0.000735528	0.104667	Cla97Chr11	30411491	30412399	-	909	-	- && - && PF03087:Arabidopsis protein of unknown function
Cla97C05G094700	11.7667	2.75167	14.5212	32.6248	21.7664	25.3974	9.67986	26.5962	-1.46057	0.0480039	0.569255	Cla97Chr05	17458010	17459591	+	192	-	- && - && -
Cla97C10G187920	145.123	132.08	158.826	341.6	349.351	510.064	145.343	400.338	-1.46151	1.41608e-06	0.00223542	Cla97Chr10	3915849	3916061	+	213	-	- && - && -
Cla97C09G168040	255.926	218.299	165.179	698.554	442.946	623.294	213.135	588.265	-1.46545	3.80546e-06	0.00396168	Cla97Chr09	4638468	4638770	+	303	-	- && - && -
Cla97C08G151150	8.82505	13.7583	29.95	42.2203	42.4445	61.377	17.5111	48.6806	-1.47086	0.0137109	0.362842	Cla97Chr08	19522853	19523524	+	672	-	- && Q9FMC8.1 RecName: Full=Transcription repressor OFP13; AltName: Full=Ovate family protein 13; Short=AtOFP13 && PF04844:Transcriptional repressor, ovate
Cla97C02G033420	7.84448	25.6822	9.98333	59.4922	41.3561	20.1063	14.5033	40.3182	-1.47439	0.0333673	0.499247	Cla97Chr02	6932239	6932940	-	702	-	- && - && PF04450:Peptidase of plants and bacteria
Cla97C05G087040	35.3002	27.5167	15.4288	49.8967	84.8889	82.5415	26.0819	72.4424	-1.47492	0.00311729	0.205533	Cla97Chr05	5249545	5250102	+	558	-	- && - && -
Cla97C02G037830	34.3196	30.2683	53.5469	128.58	97.9488	102.648	39.3783	109.725	-1.4781	0.000267624	0.0640889	Cla97Chr02	24968919	24969309	+	303	-	- && - && -
Cla97C01G006500	1528.69	840.176	1183.48	5322.63	1477.94	3098.48	1184.12	3299.68	-1.47865	0.00101769	0.119432	Cla97Chr01	6459024	6459548	-	525	-	- && - && PF14009:Domain of unknown function (DUF4228)
Cla97C06G120580	157.87	443.936	333.08	975.864	809.71	839.172	311.629	874.915	-1.48894	0.000123092	0.0419787	Cla97Chr06	22768074	22769649	-	729	-	- && Q93WC4.2 RecName: Full=Auxin-responsive protein IAA29; AltName: Full=Indoleacetic acid-induced protein 29 && PF02309:AUX/IAA family
Cla97C09G165780	410.855	513.645	369.383	2208.89	1093.76	333.341	431.294	1212	-1.49079	0.00584686	0.254738	Cla97Chr09	2902497	2904136	-	282	-	- && - && -
Cla97C06G112380	11.7667	10.0894	6.35303	24.9483	20.6781	33.8632	9.40307	26.4965	-1.49754	0.0216005	0.432885	Cla97Chr06	3375552	3376238	-	396	-	- && - && -
Cla97C05G093790	56.8725	58.7022	32.6727	117.065	214.399	88.8908	49.4158	140.118	-1.50364	0.00128455	0.1326	Cla97Chr05	13772317	13773330	-	921	-	- && Q9M886.1 RecName: Full=LOB domain-containing protein 41; AltName: Full=ASYMMETRIC LEAVES 2-like protein 38; Short=AS2-like protein 38 && PF03195:Protein of unknown function DUF260
Cla97C03G062920	25.4946	11.9239	13.6136	38.3821	21.7664	84.6579	17.0107	48.2688	-1.50736	0.0230036	0.440903	Cla97Chr03	24754299	24757599	-	1134	-	- && Q94CK9.1 RecName: Full=Protein LATERAL ROOT PRIMORDIUM 1 && PF05142:Domain of unknown function (DUF702)
Cla97C07G132500	1518.89	1177.71	1749.8	3392.02	4693.92	4573.65	1482.14	4219.86	-1.50947	4.98885e-08	0.000328931	Cla97Chr07	4298891	4299936	-	879	-	- && Q39196.1 RecName: Full=Probable aquaporin PIP1-4; AltName: Full=Plasma membrane intrinsic protein 1-4; Short=AtPIP1;4; AltName: Full=Transmembrane protein C; Short=TMP-C && PF00230:Major intrinsic protein
Cla97C10G201490	10.7862	22.9306	22.6894	81.5619	42.4445	37.0379	18.802	53.6814	-1.51294	0.00834377	0.298985	Cla97Chr10	31552004	31555622	+	648	-	- && Q8GW29.2 RecName: Full=Cytokinin riboside 5'-monophosphate phosphoribohydrolase LOG7; AltName: Full=Protein LONELY GUY 7 && PF03641:Possible lysine decarboxylase
Cla97C02G027780	96.0949	42.1922	98.0181	299.38	65.2992	311.118	78.7684	225.266	-1.51671	0.00878552	0.304331	Cla97Chr02	1405562	1405819	-	258	-	- && - && -
Cla97C08G144880	19.6112	6.42056	15.4288	34.5439	18.5014	65.6099	13.8202	39.5517	-1.51946	0.0295109	0.480038	Cla97Chr08	1199153	1200297	+	444	-	- && - && -
Cla97C03G067720	22.5529	10.0894	9.07575	30.7057	55.5043	33.8632	13.906	40.0244	-1.52851	0.0135399	0.362032	Cla97Chr03	31099038	31101905	+	327	-	- && - && -
Cla97C06G120780	11.7667	1.83445	22.6894	39.3416	33.7379	31.7467	12.0968	34.9421	-1.5299	0.0485318	0.571744	Cla97Chr06	23095385	23096448	-	231	-	- && - && -
Cla97C10G205520	1.96112	24.765	20.8742	60.4518	43.5328	33.8632	15.8668	45.9492	-1.53079	0.0423272	0.539123	Cla97Chr10	34560864	34563894	-	864	-	- && F4HT21.1 RecName: Full=Immune-associated nucleotide-binding protein 9; Short=AtIAN9; AltName: Full=AIG1-like protein && PF04548:AIG1 family
Cla97C10G203180	127.473	248.567	126.153	657.293	552.866	241.275	167.398	483.811	-1.53113	0.000686204	0.0998024	Cla97Chr10	32895817	32896910	-	891	-	- && Q9SJL9.1 RecName: Full=Probable xyloglucan endotransglucosylase/hydrolase protein 32; Short=At-XTH32; Short=XTH-32; Flags: Precursor && PF06955:Xyloglucan endo-transglycosylase (XET) C-terminus|PF00722:Glycosyl hydrolases family 16
Cla97C05G088560	19.6112	100.894	74.4212	86.3596	294.935	185.189	64.9756	188.828	-1.53718	0.0115733	0.342183	Cla97Chr05	6677813	6679042	+	969	-	- && - && -
Cla97C05G100340	7.84448	33.9372	9.98333	76.7641	38.0912	35.9796	17.255	50.2783	-1.54232	0.0252795	0.456171	Cla97Chr05	29220784	29221439	-	552	-	- && F4HQX1.1 RecName: Full=Jacalin-related lectin 3; AltName: Full=Mannose-binding lectin superfamily protein && PF01419:Jacalin-like lectin domain
Cla97C03G058930	23.5335	42.1922	16.3364	22.0697	80.5357	137.569	27.354	80.0582	-1.54768	0.0217902	0.433316	Cla97Chr03	8240743	8241459	-	717	-	- && Q84JC2.1 RecName: Full=Protein DOG1-like 4 && PF14144:Seed dormancy control
Cla97C07G133420	66.6781	421.005	136.136	817.538	839.094	175.665	207.94	610.766	-1.55422	0.0198881	0.415403	Cla97Chr07	6365241	6368343	-	855	-	- && O22874.1 RecName: Full=Expansin-A8; Short=AtEXPA8; AltName: Full=Alpha-expansin-8; Short=At-EXP8; Short=AtEx8; AltName: Full=Ath-ExpAlpha-1.11; Flags: Precursor && PF03330:Rare lipoprotein A (RlpA)-like double-psi beta-barrel|PF01357:Pollen allergen
Cla97C07G128310	734.44	321.945	443.804	1933.5	865.214	1610.62	500.063	1469.78	-1.55577	0.000152471	0.046398	Cla97Chr07	92266	93192	+	927	-	- && Q93ZT5.1 RecName: Full=EID1-like F-box protein 3 && -
Cla97C09G168590	245.14	282.505	207.835	360.791	1091.58	721.709	245.16	724.695	-1.56332	0.000146577	0.0460206	Cla97Chr09	4966611	4967183	-	573	-	- && O82245.1 RecName: Full=Translocator protein homolog; Short=AtTSPO && PF03073:TspO/MBR family
Cla97C09G162530	30.3974	61.4539	49.9166	262.917	108.832	47.6201	47.256	139.79	-1.56507	0.00944544	0.310688	Cla97Chr09	457217	458309	+	819	-	- && Q9FZ62.1 RecName: Full=Inorganic pyrophosphatase 2; Short=AtPPsPase2; Short=PPi phosphatase 2; Short=Pyrophosphate-specific phosphatase 2 && PF06888:Putative Phosphatase
Cla97C09G167810	145.123	176.107	317.651	749.41	588.781	567.208	212.96	635.133	-1.57605	1.44605e-05	0.0111734	Cla97Chr09	4484285	4484755	+	471	-	- && - && -
Cla97C06G120270	784.448	1510.67	785.052	4502.22	3764.5	923.83	1026.72	3063.51	-1.57714	0.00249185	0.185297	Cla97Chr06	22201592	22205701	+	1743	-	- && Q9SZY4.1 RecName: Full=Protein NRT1/ PTR FAMILY 6.2; Short=AtNPF6.2; AltName: Full=Nitrate transporter 1.4 && PF00854:POT family
Cla97C01G006370	1895.42	1438.2	1162.6	3777.75	4160.65	5559.91	1498.74	4499.44	-1.58606	1.03729e-07	0.000512938	Cla97Chr01	6353463	6353900	-	438	-	- && - && -
novel.823	8.82505	8.255	15.4288	13.4337	37.0029	48.6783	10.8363	33.0383	-1.6037	0.0229465	0.440661	Cla97Chr11	10313186	10320398	+	671	-	-
Cla97C05G091300	22.5529	15.5928	20.8742	26.8674	42.4445	111.114	19.6733	60.1418	-1.61147	0.0105278	0.327609	Cla97Chr05	9314883	9315945	+	660	-	- && - && -
novel.885	8.82505	10.0894	7.2606	14.3933	20.6781	45.5036	8.72503	26.8583	-1.62041	0.0253498	0.456171	Cla97Chr11	19031781	19034744	-	714	-	-
Cla97C01G001560	168.656	33.9372	108.001	670.727	90.3305	198.946	103.532	320.001	-1.62908	0.0195283	0.413564	Cla97Chr01	1451865	1452635	+	771	-	- && - && -
Cla97C05G088420	13.7278	19.2617	21.7818	49.8967	48.9744	70.901	18.2571	56.5907	-1.62927	0.0008937	0.112656	Cla97Chr05	6588179	6589803	+	831	-	- && P0C5C9.1 RecName: Full=1-Cys peroxiredoxin A; Short=1-Cys Prx A; AltName: Full=Protein RAB24; AltName: Full=Rice 1Cys-peroxiredoxin; Short=R1C-Prx; AltName: Full=Thioredoxin peroxidase A && PF00578:AhpC/TSA family|PF10417:C-terminal domain of 1-Cys peroxiredoxin
Cla97C09G164500	47.0669	277.001	145.212	867.435	389.618	202.121	156.427	486.391	-1.63646	0.00919473	0.309269	Cla97Chr09	2024638	2026790	+	552	-	- && P13088.1 RecName: Full=Auxin-induced protein AUX22 && PF02309:AUX/IAA family
Cla97C07G143050	24.514	27.5167	43.5636	18.2315	51.151	228.576	31.8648	99.3197	-1.63872	0.0329936	0.498178	Cla97Chr07	30486659	30487622	+	870	-	- && - && PF01190:Pollen proteins Ole e I like
Cla97C03G065480	706.004	2063.75	1808.8	3909.21	5837.75	4730.26	1526.18	4825.74	-1.66071	4.15882e-05	0.0200638	Cla97Chr03	28921813	28922184	-	372	-	- && - && PF06596:Photosystem II reaction centre X protein (PsbX)
Cla97C06G121360	41.1835	78.8811	44.4712	262.917	70.7408	187.306	54.8453	173.655	-1.66317	0.00153785	0.147706	Cla97Chr06	23724907	23727026	-	1107	-	- && P36222.2 RecName: Full=Chitinase-3-like protein 1; AltName: Full=39 kDa synovial protein; AltName: Full=Cartilage glycoprotein 39; Short=CGP-39; Short=GP-39; Short=hCGP-39; AltName: Full=YKL-40; Flags: Precursor && PF00704:Glycosyl hydrolases family 18
Cla97C01G018360	21.5723	30.2683	28.1348	200.546	38.0912	15.8734	26.6585	84.837	-1.67157	0.0336318	0.500573	Cla97Chr01	31604766	31607004	-	1044	-	- && Q5HZ05.1 RecName: Full=Probable trehalose-phosphate phosphatase J; Short=AtTPPJ; AltName: Full=Trehalose 6-phosphate phosphatase && PF02358:Trehalose-phosphatase
Cla97C05G092820	48.0475	68.7917	43.5636	197.668	199.162	114.288	53.4676	170.373	-1.67189	2.50607e-05	0.0154907	Cla97Chr05	11011106	11013389	+	519	-	- && - && -
Cla97C09G177710	33.3391	28.4339	25.4121	133.378	75.0941	68.7846	29.0617	92.4188	-1.67202	0.000233375	0.0599501	Cla97Chr09	29012339	29012710	+	372	-	- && - && PF07430:Phloem filament protein PP1
Cla97C05G101420	35.3002	55.9506	22.6894	158.326	144.747	64.5517	37.98	122.541	-1.69043	0.000932515	0.116248	Cla97Chr05	30033270	30033542	-	273	-	- && - && -
Cla97C05G089100	56.8725	67.8745	39.9333	159.286	255.755	117.463	54.8934	177.501	-1.69293	6.9091e-05	0.0273324	Cla97Chr05	7324531	7324785	-	255	-	- && - && -
Cla97C08G159060	15.689	46.7784	9.07575	66.2091	100.125	65.6099	23.8477	77.3148	-1.69529	0.00650864	0.267097	Cla97Chr08	26225172	26227066	+	1218	-	- && Q6L4F8.1 RecName: Full=Guanine nucleotide-binding protein subunit beta-like protein B; Short=GPB-LR; AltName: Full=Receptor for activated C kinase 1B && -
Cla97C10G205120	232.393	1018.12	333.08	3133.9	1414.82	623.294	527.863	1724	-1.70751	0.00565256	0.249588	Cla97Chr10	34277949	34279526	+	1470	-	- && Q9FF86.1 RecName: Full=BAHD acyltransferase DCR; AltName: Full=Protein DEFECTIVE IN CUTICULAR RIDGES; AltName: Full=Protein PERMEABLE LEAVES 3 && PF02458:Transferase family
Cla97C05G101850	9.80561	14.6756	13.6136	41.2607	22.8547	62.4352	12.6983	42.1836	-1.73065	0.00455827	0.232909	Cla97Chr05	30345431	30346280	+	198	-	- && - && -
Cla97C11G206700	17.6501	24.765	17.2439	77.7237	94.6838	26.4556	19.8863	66.2877	-1.73656	0.00301243	0.200626	Cla97Chr11	488138	488629	-	492	-	- && - && PF13405:EF-hand domain
Cla97C09G170150	44.1252	335.703	135.229	974.904	398.325	371.437	171.686	581.555	-1.75993	0.00492049	0.240548	Cla97Chr09	6463399	6464693	+	585	-	- && O24542.1 RecName: Full=Auxin-induced protein 22D; AltName: Full=Indole-3-acetic acid-induced protein ARG13 && PF02309:AUX/IAA family
Cla97C09G168010	573.628	2225.18	1085.46	8003.62	4010.46	1252.94	1294.76	4422.34	-1.77212	0.00358899	0.212545	Cla97Chr09	4585276	4588990	-	1674	-	- && Q9SRX4.1 RecName: Full=Probable pectinesterase/pectinesterase inhibitor 7; Includes: RecName: Full=Pectinesterase inhibitor 7; AltName: Full=Pectin methylesterase inhibitor 7; Includes: RecName: Full=Pectinesterase 7; Short=PE 7; AltName: Full=Pectin methylesterase 1; Short=AtPME1; AltName: Full=Pectin methylesterase 7; Flags: Precursor && PF04043:Plant invertase/pectin methylesterase inhibi…
Cla97C09G169650	3.92224	21.0961	11.7985	64.29	22.8547	39.1543	12.2723	42.0997	-1.77642	0.0138421	0.363012	Cla97Chr09	5916396	5917946	-	1140	-	- && Q93ZQ3.1 RecName: Full=Probable inactive patatin-like protein 9; Short=AtPLP9; AltName: Full=Patatin-related phospholipase A IIIdelta; Short=pPLAIIId; AltName: Full=Phospholipase A IIIB; Short=AtPLAIIIB && PF01734:Patatin-like phospholipase
Cla97C05G085510	9.80561	10.0894	10.8909	40.3012	34.8262	30.6885	10.262	35.272	-1.78159	0.0017534	0.159093	Cla97Chr05	4108480	4109461	+	207	-	- && - && -
Cla97C03G059440	6.86392	9.17223	0.907575	15.3528	20.6781	22.2227	5.64791	19.4179	-1.78351	0.0418512	0.536919	Cla97Chr03	8846862	8847640	-	666	-	- && - && -
Cla97C01G013010	6.86392	27.5167	9.07575	72.9259	65.2992	11.6405	14.4855	49.9552	-1.78479	0.0251953	0.455958	Cla97Chr01	26839468	26839719	-	252	-	- && - && -
Cla97C02G035350	3.92224	21.0961	4.53788	36.463	39.1795	26.4556	9.85208	34.0327	-1.78502	0.0197495	0.415	Cla97Chr02	11508079	11508402	-	324	-	- && - && -
Cla97C02G045210	6.86392	0.917223	8.16818	15.3528	22.8547	16.9316	5.31644	18.3797	-1.79025	0.0428639	0.541411	Cla97Chr02	33286494	33286745	-	165	-	- && - && -
Cla97C11G214920	6.86392	19.2617	12.7061	55.654	45.7094	33.8632	12.9439	45.0755	-1.79721	0.0023295	0.181813	Cla97Chr11	10270126	10271031	+	906	-	- && Q9LQ32.1 RecName: Full=Glucuronoxylan 4-O-methyltransferase 3 && PF04669:Polysaccharide biosynthesis
Cla97C03G052380	30.3974	210.961	224.171	498.007	646.462	486.783	155.177	543.751	-1.80827	0.00164647	0.152539	Cla97Chr03	1357125	1358820	+	732	-	- && O48818.1 RecName: Full=Expansin-A4; Short=AtEXPA4; AltName: Full=Alpha-expansin-4; Short=At-EXP4; Short=AtEx4; AltName: Full=Ath-ExpAlpha-1.6; Flags: Precursor && PF03330:Rare lipoprotein A (RlpA)-like double-psi beta-barrel|PF01357:Pollen allergen
Cla97C11G219230	3.92224	11.9239	5.44545	45.0989	15.2365	14.8151	7.0972	25.0502	-1.82016	0.0267835	0.46431	Cla97Chr11	25418319	25419002	+	684	-	- && - && -
Cla97C09G167740	84.3282	63.2884	53.5469	433.717	63.1225	215.878	67.0545	237.573	-1.82633	0.00196332	0.168646	Cla97Chr09	4429485	4430000	-	516	-	- && - && PF05553:Cotton fibre expressed protein
Cla97C05G097050	3.92224	74.295	25.4121	122.823	158.895	87.8326	34.5431	123.183	-1.83242	0.0135442	0.362032	Cla97Chr05	26403410	26407012	-	987	-	- && O81772.1 RecName: Full=Peroxidase 46; Short=Atperox P46; AltName: Full=ATP48; Flags: Precursor && PF00141:Peroxidase
Cla97C11G214430	2.94168	11.0067	2.72273	15.3528	32.6496	11.6405	5.55703	19.881	-1.83375	0.0411749	0.534298	Cla97Chr11	7802821	7803844	-	360	-	- && Q1ACL4.1 RecName: Full=Photosystem I P700 chlorophyll a apoprotein A1; AltName: Full=PSI-A; AltName: Full=PsaA && -
Cla97C05G097600	314.76	459.529	367.568	1922.94	1328.84	881.501	380.619	1377.76	-1.85592	1.3011e-07	0.000514717	Cla97Chr05	26996751	26997104	-	354	-	- && - && -
Cla97C03G068360	7.84448	21.0961	10.8909	76.7641	41.3561	26.4556	13.2772	48.192	-1.85945	0.00434398	0.226383	Cla97Chr03	31732389	31733108	-	648	-	- && Q6I544.1 RecName: Full=Germin-like protein 5-1; Flags: Precursor && PF00190:Cupin
Cla97C05G096530	1.96112	9.17223	3.6303	17.2719	25.0314	11.6405	4.92122	17.9812	-1.86311	0.0347873	0.5014	Cla97Chr05	25416098	25430174	+	264	-	- && - && -
Cla97C11G210400	3.92224	32.1028	32.6727	21.1101	188.279	41.2707	22.8992	83.5534	-1.86405	0.0314096	0.485703	Cla97Chr11	3772128	3772421	-	294	-	- && Q9FJF6.1 RecName: Full=Auxin-responsive protein SAUR23; AltName: Full=Protein SMALL AUXIN UP RNA 23 && -
Cla97C05G103170	3.92224	7.33778	6.35303	18.2315	19.5898	27.5138	5.87102	21.7784	-1.88635	0.0100728	0.320259	Cla97Chr05	31303413	31303790	-	378	-	- && - && -
Cla97C04G072800	32.3585	105.481	32.6727	294.582	206.781	132.278	56.8373	211.214	-1.89333	0.000454383	0.0839971	Cla97Chr04	20132510	20132943	-	351	-	- && P27061.1 RecName: Full=Acid phosphatase 1; AltName: Full=Apase-1(1); Flags: Precursor && PF03767:HAD superfamily, subfamily IIIB (Acid phosphatase)
Cla97C01G020890	7.84448	4.58611	5.44545	19.191	27.208	20.1063	5.95868	22.1684	-1.89797	0.00854603	0.301858	Cla97Chr01	33347195	33347488	-	294	-	- && - && -
Cla97C09G164240	2.94168	1.83445	11.7985	18.2315	11.9715	33.8632	5.52487	21.3554	-1.9453	0.0344195	0.5014	Cla97Chr09	1815189	1817421	+	1401	-	- && - && PF03398:Regulator of Vps4 activity in the MVB pathway
Cla97C03G065170	3.92224	9.17223	7.2606	54.6944	20.6781	3.17467	6.78502	26.1824	-1.94883	0.045323	0.554613	Cla97Chr03	28690537	28691593	-	804	-	- && - && -
Cla97C01G014250	0.980561	50.4472	37.2106	189.991	102.302	51.853	29.5461	114.715	-1.95565	0.0219165	0.434377	Cla97Chr01	28018939	28019250	-	312	-	- && - && -
Cla97C01G005160	13.7278	35.7717	7.2606	120.904	62.0342	38.0961	18.92	73.6779	-1.9619	0.00401752	0.221278	Cla97Chr01	4876156	4879996	-	345	-	- && - && -
Cla97C01G022380	8.82505	3.66889	9.98333	41.2607	22.8547	25.3974	7.49242	29.8376	-1.99728	0.00418327	0.224679	Cla97Chr01	34123492	34123948	-	204	-	- && - && -
Cla97C07G140350	43.1447	181.61	161.548	1151.46	304.73	103.706	128.768	519.966	-2.01354	0.00566557	0.249588	Cla97Chr07	28114676	28115818	+	1143	-	- && Q9LV26.2 RecName: Full=Putative F-box/LRR-repeat protein At3g18150 && -
Cla97C09G183860	5.88336	132.997	28.1348	375.185	142.57	168.258	55.6718	228.671	-2.03763	0.0103971	0.326129	Cla97Chr09	37049193	37050270	+	885	-	- && P35694.1 RecName: Full=Xyloglucan endotransglucosylase/hydrolase 2; AltName: Full=Brassinosteroid-regulated protein BRU1; Flags: Precursor && PF00722:Glycosyl hydrolases family 16|PF06955:Xyloglucan endo-transglycosylase (XET) C-terminus
Cla97C04G069720	73.542	73.3778	25.4121	184.234	158.895	365.087	57.444	236.072	-2.03989	5.29031e-05	0.0232539	Cla97Chr04	6885614	6886287	-	519	-	- && Q01417.1 RecName: Full=18 kDa seed maturation protein && PF03760:Late embryogenesis abundant (LEA) group 1
Cla97C03G065030	2.94168	12.8411	13.6136	55.654	41.3561	24.3392	9.79881	40.4498	-2.04082	0.00360919	0.212654	Cla97Chr03	28535907	28536506	+	600	-	- && P17407.1 RecName: Full=21 kDa protein; AltName: Full=1.2 protein; Flags: Precursor && PF04043:Plant invertase/pectin methylesterase inhibitor
Cla97C07G138470	5.88336	2.75167	4.53788	11.5146	26.1197	16.9316	4.39097	18.1886	-2.05131	0.0144841	0.371157	Cla97Chr07	26274827	26275225	-	291	-	- && - && -
Cla97C03G057840	16.6695	0.917223	23.597	109.389	26.1197	37.0379	13.7279	57.5155	-2.06889	0.0187107	0.410763	Cla97Chr03	7027544	7027823	-	258	-	- && - && -
Cla97C04G073590	3.92224	2.75167	4.53788	21.1101	18.5014	7.40757	3.73726	15.673	-2.07021	0.0221441	0.437573	Cla97Chr04	21288732	21291716	-	1347	-	- && Q8LED3.1 RecName: Full=Protein trichome birefringence-like 3 && PF13839:GDSL/SGNH-like Acyl-Esterase family found in Pmr5 and Cas1p|PF14416:PMR5 N terminal Domain
Cla97C04G072810	50.9892	83.4673	73.5136	467.302	328.673	120.638	69.3233	305.537	-2.13973	1.4687e-05	0.0111734	Cla97Chr04	20136421	20143848	-	483	-	- && - && -
Cla97C02G043140	26.4751	10.0894	45.3788	244.686	67.4758	49.7365	27.3144	120.633	-2.14382	0.00228377	0.179258	Cla97Chr02	31318698	31318904	-	207	-	- && - && -
Cla97C07G140340	49.028	120.156	99.8333	708.149	399.413	101.59	89.6725	403.051	-2.16797	0.000323262	0.0673066	Cla97Chr07	28099941	28101693	-	762	-	- && Q8S3D2.1 RecName: Full=Transcription factor bHLH87; AltName: Full=Basic helix-loop-helix protein 87; Short=AtbHLH87; Short=bHLH 87; AltName: Full=Transcription factor EN 121; AltName: Full=bHLH transcription factor bHLH087 && -
Cla97C07G128490	6.86392	3.66889	9.98333	72.9259	9.79488	10.5822	6.83871	31.101	-2.18875	0.0202268	0.4185	Cla97Chr07	253769	257629	+	1914	-	- && E3SXU4.1 RecName: Full=Basic helix-loop-helix protein A [Pisum sativum] && PF14215:bHLH-MYC and R2R3-MYB transcription factors N-terminal
Cla97C05G087570	4.9028	6.42056	1.81515	25.9079	32.6496	2.11645	4.3795	20.2246	-2.20924	0.0360167	0.5063	Cla97Chr05	5770238	5770603	-	366	-	- && Q9LUS7.1 RecName: Full=Rapid alkalinization factor 23; Short=AtRALF23; AltName: Full=Protein RALF-like 23; Flags: Precursor && PF05498:Rapid ALkalinization Factor (RALF)
Cla97C02G034250	1.96112	13.7583	4.53788	38.3821	25.0314	32.805	6.75244	32.0728	-2.24289	0.00390518	0.220897	Cla97Chr02	8406006	8407430	+	384	-	- && A4QJV7.1 RecName: Full=Photosystem II CP47 reaction center protein; AltName: Full=PSII 47 kDa protein; AltName: Full=Protein CP-47 && PF00421:Photosystem II protein
Cla97C01G013440	4.9028	0	4.53788	17.2719	18.5014	9.52402	3.14689	15.0991	-2.26792	0.0321335	0.491191	Cla97Chr01	27263633	27265315	+	1323	-	- && P40973.1 RecName: Full=Pectate lyase; Flags: Precursor [Lilium longiflorum] && PF04431:Pectate lyase, N terminus|PF00544:Pectate lyase
Cla97C10G200650	0.980561	5.50334	0.907575	15.3528	8.70656	12.6987	2.46382	12.2527	-2.30992	0.0348103	0.5014	Cla97Chr10	30726946	30727524	+	579	-	- && Q9C891.1 RecName: Full=Dirigent protein 20; Short=AtDIR20; Flags: Precursor && PF03018:Dirigent-like protein
Cla97C11G213310	2.94168	58.7022	7.2606	234.131	65.2992	45.5036	22.9682	114.978	-2.32283	0.0112067	0.33901	Cla97Chr11	6639476	6642256	-	1551	-	- && Q9SND9.1 RecName: Full=Uncharacterized acetyltransferase At3g50280 && PF02458:Transferase family
Cla97C11G210380	8.82505	6.42056	10.8909	13.4337	106.655	14.8151	8.71217	44.9681	-2.36533	0.00694115	0.276676	Cla97Chr11	3767066	3767350	-	285	-	- && Q9FK62.1 RecName: Full=Auxin-responsive protein SAUR24; AltName: Full=Protein SMALL AUXIN UP RNA 24 && -
Cla97C01G020090	1.96112	2.75167	3.6303	15.3528	10.8832	17.9898	2.78103	14.7419	-2.40212	0.00945571	0.310688	Cla97Chr01	32905702	32908125	-	363	-	- && - && -
Cla97C03G058190	4.9028	61.4539	17.2439	204.385	206.781	31.7467	27.8669	147.637	-2.40394	0.00342416	0.212545	Cla97Chr03	7520971	7523182	+	771	-	- && P27493.1 RecName: Full=Chlorophyll a-b binding protein 21, chloroplastic; AltName: Full=LHCII type I CAB-21; Short=LHCP; Flags: Precursor && PF00504:Chlorophyll A-B binding protein
Cla97C11G217020	9.80561	35.7717	12.7061	244.686	56.5926	11.6405	19.4278	104.306	-2.42469	0.00603101	0.25674	Cla97Chr11	20331421	20339597	-	1113	-	- && Q9FFD0.2 RecName: Full=Auxin efflux carrier component 5; Short=AtPIN5 && PF03547:Membrane transport protein
Cla97C11G218030	0	2.75167	3.6303	13.4337	8.70656	13.7569	2.12732	11.9657	-2.47873	0.0282334	0.472867	Cla97Chr11	23645596	23646174	-	579	-	- && - && -
Cla97C09G174520	1.96112	0	4.53788	8.63596	17.4131	11.6405	2.16633	12.5632	-2.53056	0.0285968	0.475731	Cla97Chr09	11494100	11494372	+	273	-	- && - && -
Cla97C06G127740	1.96112	1.83445	1.81515	14.3933	9.79488	9.52402	1.87024	11.2374	-2.59008	0.0147046	0.372893	Cla97Chr06	29179276	29179574	+	231	-	- && - && -
Cla97C05G080650	0.980561	11.9239	5.44545	70.0473	13.0598	30.6885	6.11663	37.9319	-2.62888	0.00366078	0.2136	Cla97Chr05	653637	655460	-	567	-	- && - && -
Cla97C02G038760	0.980561	0.917223	3.6303	4.79776	18.5014	12.6987	1.84269	11.9993	-2.69063	0.0208629	0.425132	Cla97Chr02	26303840	26305246	-	1407	-	- && - && -
novel.587	1.96112	5.50334	1.81515	33.5843	20.6781	6.34935	3.0932	20.2039	-2.7066	0.00608797	0.257859	Cla97Chr08	26443877	26445274	+	1297	-	PF14223:gag-polypeptide of LTR copia-type
Cla97C09G166610	8.82505	6.42056	3.6303	1.9191	23.943	98.4149	6.29197	41.4257	-2.72027	0.0100323	0.320259	Cla97Chr09	3622589	3624727	+	1986	-	- && Q9ZRT1.2 RecName: Full=Protein gamma response 1; AltName: Full=COM1/SAE2-like protein; AltName: Full=Protein gamma response I && -
Cla97C03G053930	0	0.917223	4.53788	15.3528	9.79488	11.6405	1.81837	12.2627	-2.73901	0.0228171	0.440572	Cla97Chr03	3154050	3167086	+	1779	-	- && - && PF14389:Leucine-zipper of ternary complex factor MIP1|PF04784:Protein of unknown function, DUF547
Cla97C11G220380	3.92224	2.75167	0.907575	23.9888	6.52992	20.1063	2.52716	16.875	-2.75093	0.00675391	0.272593	Cla97Chr11	26404178	26405284	+	1107	-	- && Q84W40.2 RecName: Full=RING-H2 finger protein ATL11; AltName: Full=RING-type E3 ubiquitin transferase ATL11; Flags: Precursor && PF13639:Ring finger domain
Cla97C02G032590	0.980561	0.917223	1.81515	2.87865	7.61824	14.8151	1.23764	8.43734	-2.76122	0.0382999	0.51953	Cla97Chr02	5716131	5716596	+	348	-	- && Q9FR99.1 RecName: Full=1-aminocyclopropane-1-carboxylate oxidase; Short=ACC oxidase; AltName: Full=Ethylene-forming enzyme; Short=EFE && PF14226:non-haem dioxygenase in morphine synthesis N-terminal
novel.25	1.96112	3.66889	2.72273	13.4337	6.52992	45.5036	2.78425	21.8224	-2.96626	0.00345951	0.212545	Cla97Chr01	17406414	17409594	+	954	-	PF04997:RNA polymerase Rpb1, domain 1
Cla97C06G120280	1.96112	8.255	3.6303	65.2495	40.2678	7.40757	4.61547	37.6416	-3.02442	0.000979695	0.119432	Cla97Chr06	22205899	22206517	-	315	-	- && - && -
Cla97C02G027640	0	2.75167	0	6.71686	11.9715	5.29112	0.917223	7.99317	-3.10962	0.0464621	0.560037	Cla97Chr02	1302922	1303233	-	312	-	- && - && -
Cla97C05G089300	3.92224	7.33778	9.07575	81.5619	22.8547	101.59	6.77859	68.6687	-3.33649	2.12832e-06	0.00256715	Cla97Chr05	7511136	7512085	-	690	-	- && - && PF07279:Protein of unknown function (DUF1442)
Cla97C07G139770	0	4.58611	0	46.0585	3.26496	3.17467	1.5287	17.4994	-3.51222	0.0247788	0.452485	Cla97Chr07	27558171	27559161	-	543	-	- && P13088.1 RecName: Full=Auxin-induced protein AUX22 && PF02309:AUX/IAA family
Cla97C11G210330	0	0	1.81515	3.83821	15.2365	4.2329	0.60505	7.76919	-3.65642	0.0325699	0.494541	Cla97Chr11	3754734	3755027	+	294	-	- && Q9FJG0.1 RecName: Full=Auxin-responsive protein SAUR20; AltName: Full=Protein SMALL AUXIN UP RNA 20 && -
novel.820	0	1.83445	0	7.67641	4.35328	13.7569	0.611482	8.59554	-3.79782	0.0195167	0.413564	Cla97Chr11	7679916	7682343	+	563	-	PF00361:Proton-conducting membrane transporter
Cla97C02G045060	0	0	0.907575	9.59552	5.4416	3.17467	0.302525	6.0706	-4.1835	0.0229279	0.440661	Cla97Chr02	33195615	33196187	-	573	-	- && - && PF03168:Late embryogenesis abundant protein
Cla97C01G024050	0	0	0.907575	5.75731	7.61824	7.40757	0.302525	6.92771	-4.36981	0.0122614	0.351552	Cla97Chr01	35266548	35266964	+	417	-	- && - && PF04520:Senescence regulator
Cla97C07G133040	0	0	0	2.87865	2.17664	6.34935	0	3.80155	-4.46638	0.0485572	1	Cla97Chr07	5421375	5422614	-	450	-	- && - && -
Cla97C10G199010	0	0	0	1.9191	5.4416	4.2329	0	3.86453	-4.48778	0.0455143	1	Cla97Chr10	28869070	28869357	+	288	-	- && - && -
Cla97C03G059180	0	0	0	5.75731	3.26496	3.17467	0	4.06565	-4.56594	0.0368906	1	Cla97Chr03	8570604	8573819	+	1044	-	- && - && -
Cla97C04G069030	0	0	0	1.9191	6.52992	4.2329	0	4.22731	-4.61693	0.0352104	1	Cla97Chr04	2757343	2765354	+	321	-	- && - && -
Cla97C09G162510	0	0	0	12.4742	2.17664	1.05822	0	5.23635	-4.93419	0.0260583	1	Cla97Chr09	453332	453921	+	426	-	- && Q67YC0.1 RecName: Full=Inorganic pyrophosphatase 1; Short=AtPPsPase1; Short=PPi phosphatase 1; Short=Pyrophosphate-specific phosphatase 1; AltName: Full=Protein PHOSPHATE STARVATION-INDUCED GENE 2; Short=AtPS2 && PF06888:Putative Phosphatase
Cla97C10G193570	0	0	0	4.79776	5.4416	6.34935	0	5.52957	-5.00688	0.011062	1	Cla97Chr10	22141281	22143568	-	1308	-	- && Q9ZTK5.1 RecName: Full=Deacetylvindoline O-acetyltransferase; AltName: Full=Acetyl-coenzyme A:deacetylvindoline 4-O-acetyltransferase && PF02458:Transferase family
novel.731	0	0	0	7.67641	6.52992	5.29112	0	6.49915	-5.24136	0.00533268	0.244167	Cla97Chr10	11250254	11251253	+	294	-	-
Cla97C06G124770	0	0	0	1.9191	2.17664	31.7467	0	11.9475	-6.11758	0.00159443	0.15018	Cla97Chr06	26872007	26872462	+	456	-	- && - && -
